# Supplementary material for: Genomic and transcriptomic insights into methanogenesis potential of novel methanogens from mangrove sediments
Source: Microbiome. 2020 Jun 17;8:94. doi: 10.1186/s40168-020-00876-z (PMC7302380; doi:10.1186/s40168-020-00876-z)
Supplement: Supplementary file 7 — Additional file 6: Table S2. Genes of the recovered MAGs related to methanogenesis, energy conservation, carbon, nitrogen, sulfate, amino acid and ABC transporter. [file 40168_2020_876_MOESM6_ESM.xlsx]

## Sheet: Methane metabolisms
Gene	Description			MB	MC	MF1	MF2	MMA1	MMA2	MM1	MM2	MM3	MM4	MS1	MS2	MS3
MCR	Methyl-coenzyme M reductase
McrA	Methyl coenzyme M reductase alpha subunit A	EC:2.8.4.1	K00399			0_2Bin_1wsa2c_000000000032_9	28_30bin8wsa2_NODE_472_length_3132_cov_10.509656_4	12_14bin3_83rc3_scaffold_130_22	28_30bin3_343rc3_scaffold_579_8		12_14bin3_105_scaffold_1941_1 12_14bin3_105_scaffold_204094_1		6_8bin1_33scaffold_63267_3	5_bins2047_k127_72500771_2	init_bins1881_k127_70333957_1
McrB	Methyl coenzyme M reductase beta subunit B	EC:2.8.4.1	K00401			0_2Bin_1wsa2c_000000000032_6		12_14bin3_83rc3_scaffold_130_19	28_30bin3_343rc3_scaffold_579_5		12_14bin3_105_scaffold_1941_6			5_bins2047_k127_52990288_4
McrC	Methyl coenzyme M reductase alpha subunit C	EC:2.8.4.1	K03421				28_30bin8wsa2_NODE_308_length_4169_cov_11.512219_3	12_14bin3_83rc3_scaffold_130_29	28_30bin3_343rc3_scaffold_579_15		12_14bin3_105_scaffold_1941_4		6_8bin1_33scaffold_63267_1	5_bins2047_k127_52990288_2	init_bins1881_k127_20904465_14	init_bins857_k127_15570266_6
McrD	Methyl coenzyme M reductase beta subunit D	EC:2.8.4.1	K03422			0_2Bin_1wsa2c_000000000032_7		12_14bin3_83rc3_scaffold_130_20	28_30bin3_343rc3_scaffold_579_6		12_14bin3_105_scaffold_1941_5			5_bins2047_k127_52990288_3
McrG	Methyl coenzyme M reductase gamma subunit G	EC:2.8.4.1	K00402			0_2Bin_1wsa2c_000000000032_8		12_14bin3_83rc3_scaffold_130_21	28_30bin3_343rc3_scaffold_579_7		12_14bin3_105_scaffold_1941_2 12_14bin3_105_scaffold_1941_3		6_8bin1_33scaffold_63267_2	5_bins2047_k127_52990288_1		init_bins857_k127_8672459_14
MTR	N5-Methyltetrahydromethanopterin: coenzyme M methyltransferase
MtrA	Tetrahydromethanopterin S-methyltransferase, subunit A	EC:2.1.1.86	K00577					12_14bin3_83rc3_scaffold_130_15	28_30bin3_343rc3_scaffold_579_1 28_30bin3_343rc3_scaffold_11287_1	28_30bin1_281_scaffold_153971_1	12_14bin3_105_scaffold_13028_12		6_8bin1_33scaffold_6249_40
MtrE	Tetrahydromethanopterin S-methyltransferase, subunit E	EC:2.1.1.86	K00581											5_bins2047_k127_64964326_9
MtrH	Tetrahydromethanopterin S-methyltransferase, subunit H	EC:2.1.1.86	K00584					12_14bin3_83rc3_scaffold_130_14	28_30bin3_343rc3_scaffold_11287_2	28_30bin1_281_scaffold_153971_2	12_14bin3_105_scaffold_13028_11	28_30bin5_9_scaffold_28412_1	6_8bin1_33scaffold_6249_39	5_bins2047_k127_51456109_4	init_bins1881_k127_63155687_5	init_bins857_k127_61716422_2
Methyl-branch WL
FdhA	formate dehydrogenase (coenzyme F420) alpha subunit	EC:1.17.98.31.8.98.6	K22516							28_30bin1_281_scaffold_4504_35	12_14bin3_105_scaffold_17646_2 12_14bin3_105_scaffold_21629_4	28_30bin5_9_scaffold_57074_1 28_30bin5_9_scaffold_277903_1	6_8bin1_33scaffold_2186_7 6_8bin1_33scaffold_3245_1			init_bins857_k127_13552898_11
FdhB	formate dehydrogenase (coenzyme F420) beta subunit	EC:1.17.98.31.8.98.6	K00125	12_14bin1_140bac_scaffold_79479_1	2_bins2173_k127_35364377_1
FwdA	Formylmethanofuran dehydrogenase subunit A (tungsten)	EC:1.2.7.12	K00200								12_14bin3_105_scaffold_1941_8
FwdB	Formylmethanofuran dehydrogenase subunit B (tungsten)	EC:1.2.7.12	K00201		2_bins2173_k127_35364377_3					28_30bin1_281_scaffold_95885_5 28_30bin1_281_scaffold_190778_4	12_14bin3_105_scaffold_4269_8	28_30bin5_9_scaffold_7419_12	6_8bin1_33scaffold_1343_3			init_bins857_k127_26317923_3
FwdC	Formylmethanofuran dehydrogenase subunit C (tungsten)	EC:1.2.7.12	K00202								12_14bin3_105_scaffold_1941_7
FwdD	Formylmethanofuran dehydrogenase subunit D (tungsten)	EC:1.2.7.12	K00203		2_bins2173_k127_35364377_2					28_30bin1_281_scaffold_17661_13	12_14bin3_105_scaffold_1941_10	28_30bin5_9_scaffold_48457_8		5_bins2047_k127_31289398_2		init_bins857_k127_2438881_5 init_bins857_k127_26317923_4
FwdE	Formylmethanofuran dehydrogenase subunit E (tungsten)	EC:1.2.7.12	K11261								12_14bin3_105_scaffold_50868_1
FwdF	formylmethanofuran dehydrogenase subunit F	EC:1.2.7.12	K00205							28_30bin1_281_scaffold_17661_8	12_14bin3_105_scaffold_1941_15	28_30bin5_9_scaffold_48457_3		5_bins2047_k127_49213637_2	init_bins1881_k127_5196569_1 init_bins1881_k127_5196569_2	init_bins857_k127_5709130_7
FwdG	4Fe-4S ferredoxin		K11260							28_30bin1_281_scaffold_17661_7	12_14bin3_105_scaffold_1941_16		6_8bin1_33scaffold_2889_36
Ftr	Formylmethanofuran:H4MPT N-formyltransferase	EC:2.3.1.101	K00672	12_14bin1_140bac_scaffold_83252_2						28_30bin1_281_scaffold_17661_6	12_14bin3_105_scaffold_1941_17	28_30bin5_9_scaffold_48457_2	6_8bin1_33scaffold_2889_35	5_bins2047_k127_54173003_3	init_bins1881_k127_14407372_12	init_bins857_k127_47504176_4
Mch	methenyltetrahydromethanopterin cyclohydrolase	EC:3.5.4.27	K01499		2_bins2173_k127_35364377_9					28_30bin1_281_scaffold_43034_5	12_14bin3_105_scaffold_108535_4	28_30bin5_9_scaffold_42750_2	6_8bin1_33scaffold_2889_7		init_bins1881_k127_2119263_4 init_bins1881_k127_23041114_14	init_bins857_k127_20693485_28 init_bins857_k127_37704542_1
Mtd	methylenetetrahydromethanopterin dehydrogenase	EC:1.5.98.1	K00319		2_bins2173_k127_5387355_40					28_30bin1_281_scaffold_1995_3	12_14bin3_105_scaffold_1436_1 12_14bin3_105_scaffold_20573_1	28_30bin5_9_scaffold_59609_8	6_8bin1_33scaffold_6558_54		init_bins1881_k127_63964415_2	init_bins857_k127_32733124_2
Mer	5,10-methylenetetrahydromethanopterin reductase	EC:1.5.98.2	K00320	12_14bin1_140bac_scaffold_59658_4	2_bins2173_k127_3194145_23					28_30bin1_281_scaffold_1995_1 28_30bin1_281_scaffold_20161_6	12_14bin3_105_scaffold_1436_3	28_30bin5_9_scaffold_18429_10	6_8bin1_33scaffold_6558_52	5_bins2047_k127_64519091_4 5_bins2047_k127_74880960_1	init_bins1881_k127_70670393_9	init_bins857_k127_38432208_4
Acetate : acetyl-CoA conversion
acs	acetyl-CoA synthetase	EC:6.2.1.1	K01895	12_14bin1_140bac_scaffold_11060_2	2_bins2173_k127_32208002_5	0_2Bin_1wsa2c_000000000160_1	28_30bin8wsa2_NODE_363_length_3777_cov_12.941622_4	12_14bin3_83rc3_scaffold_130_67 12_14bin3_83rc3_scaffold_1247_4 12_14bin3_83rc3_scaffold_4911_5 12_14bin3_83rc3_scaffold_8_169	28_30bin3_343rc3_scaffold_189_41 28_30bin3_343rc3_scaffold_579_53 28_30bin3_343rc3_scaffold_2674_20 28_30bin3_343rc3_scaffold_8950_10						init_bins1881_k127_14032944_2 init_bins1881_k127_40590765_1 init_bins1881_k127_40590765_2 init_bins1881_k127_51989937_2 init_bins1881_k127_51989937_3 init_bins1881_k127_57035239_3	init_bins857_k127_7866894_6 init_bins857_k127_66286946_2
Ack	Acetate kinase	EC:2.7.2.1	K00925											5_bins2047_k127_3701338_3
	Carbon monoxide dehydrogenase/acetyl-CoA synthase
CdhA	anaerobic carbon-monoxide dehydrogenase, CODH/ACS complex subunit alpha	EC:1.2.7.4	K00192	12_14bin1_140bac_scaffold_87848_1	2_bins2173_k127_5387355_31									5_bins2047_k127_50224553_2	init_bins1881_k127_56692747_1	init_bins857_k127_13961610_7
CdhB	anaerobic carbon-monoxide dehydrogenase, CODH/ACS complex subunit epsilon		K00195	12_14bin1_140bac_scaffold_87848_2	2_bins2173_k127_5387355_32
CdhC	acetyl-CoA decarbonylase/synthase, CODH/ACS complex subunit beta	EC:2.3.1.169	K00193	12_14bin1_140bac_scaffold_53751_1/12_14bin1_140bac_scaffold_87848_3	2_bins2173_k127_5387355_33			12_14bin3_83rc3_scaffold_232_1	28_30bin3_343rc3_scaffold_13_38		12_14bin3_105_scaffold_15582_3	28_30bin5_9_scaffold_18997_1 28_30bin5_9_scaffold_31577_8	6_8bin1_33scaffold_2103_37		init_bins1881_k127_44234015_3 init_bins1881_k127_48253157_6
CdhD	acetyl-CoA decarbonylase/synthase, CODH/ACS complex subunit delta	EC:2.1.1.245	K00194	12_14bin1_140bac_scaffold_53751_3	2_bins2173_k127_5387355_35									5_bins2047_k127_29361604_1	init_bins1881_k127_1847089_2
CdhE	acetyl-CoA decarbonylase/synthase, CODH/ACS complex subunit gamma		K00197	12_14bin1_140bac_scaffold_53751_4	2_bins2173_k127_5387355_36					28_30bin1_281_scaffold_7765_9	12_14bin3_105_scaffold_15582_1 12_14bin3_105_scaffold_17350_7 12_14bin3_105_scaffold_144107_1	28_30bin5_9_scaffold_31577_6 28_30bin5_9_scaffold_51590_8	6_8bin1_33scaffold_2103_39 6_8bin1_33scaffold_7569_7	5_bins2047_k127_29361604_2	init_bins1881_k127_39918233_9
Methyltransferases
MtsA	Methylated-thiol--coenzyme M methyltransferase					0_2Bin_1wsa2c_000000000287_2 0_2Bin_1wsa2c_000000000172_4 0_2Bin_1wsa2c_000000000153_4 0_2Bin_1wsa2c_000000000280_4	28_30bin8wsa2_NODE_649_length_2493_cov_11.138245_3 28_30bin8wsa2_NODE_825_length_2132_cov_12.130414_3	12_14bin3_83rc3_scaffold_287_51 12_14bin3_83rc3_scaffold_7044_12	28_30bin3_343rc3_scaffold_77_69 28_30bin3_343rc3_scaffold_13_16					5_bins2047_k127_21954811_1
MtaA	[methyl-Co(III) methanol-specific corrinoid protein]:coenzyme M methyltransferase	EC:2.1.1.246	K14080			0_2Bin_1wsa2c_000000000153_5 0_2Bin_1wsa2c_000000000165_4	28_30bin8wsa2_NODE_237_length_5164_cov_6.843326_2	12_14bin3_83rc3_scaffold_130_10 12_14bin3_83rc3_scaffold_130_11	28_30bin3_343rc3_scaffold_11287_6 28_30bin3_343rc3_scaffold_11287_5					5_bins2047_k127_495038_1 5_bins2047_k127_5130738_7
MtaB	methanol-5-hydroxybenzimidazolylcobamide Co-methyltransferase	EC:2.1.1.90	K04480											5_bins2047_k127_38125471_2 5_bins2047_k127_53565790_3
MtaC	methanol corrinoid protein		K14081			0_2Bin_1wsa2c_000000000287_2 0_2Bin_1wsa2c_000000000172_4 0_2Bin_1wsa2c_000000000153_3	28_30bin8wsa2_NODE_649_length_2493_cov_11.138245_3 28_30bin8wsa2_NODE_825_length_2132_cov_12.130414_2	12_14bin3_83rc3_scaffold_130_6	28_30bin3_343rc3_scaffold_11287_10					5_bins2047_k127_38125471_1 5_bins2047_k127_53565790_2
MtbA	methylated methylamine corrinoid protein Co-methyltransferase	EC:2.1.1.249	K16178			0_2Bin_1wsa2c_000000000153_5 0_2Bin_1wsa2c_000000000165_4	28_30bin8wsa2_NODE_237_length_5164_cov_6.843326_2	12_14bin3_83rc3_scaffold_130_10 12_14bin3_83rc3_scaffold_130_11	28_30bin3_343rc3_scaffold_11287_6 28_30bin3_343rc3_scaffold_11287_5					5_bins2047_k127_5130738_7 5_bins2047_k127_495038_1
MtmB	methylamine---corrinoid protein	EC:2.1.1.248	K16176											5_bins2047_k127_74801884_3 5_bins2047_k127_74801884_4 5_bins2047_k127_53114262_1
MtmC	methylamine corrinoid protein		K16177			0_2Bin_1wsa2c_000000000153_3	28_30bin8wsa2_NODE_825_length_2132_cov_12.130414_2	12_14bin3_83rc3_scaffold_130_6 12_14bin3_83rc3_scaffold_214090_2	28_30bin3_343rc3_scaffold_11287_10 28_30bin3_343rc3_scaffold_118_29					5_bins2047_k127_74801884_5
MtbB														5_bins2047_k127_2672605_4
MtbC	dimethylamine corrinoid protein		K16179			0_2Bin_1wsa2c_000000000153_3 0_2Bin_1wsa2c_000000000287_2 0_2Bin_1wsa2c_000000000172_4	28_30bin8wsa2_NODE_825_length_2132_cov_12.130414_2 28_30bin8wsa2_NODE_649_length_2493_cov_11.138245_3	12_14bin3_83rc3_scaffold_214090_2 12_14bin3_83rc3_scaffold_130_6	28_30bin3_343rc3_scaffold_118_29 28_30bin3_343rc3_scaffold_11287_10					5_bins2047_k127_74801884_5 5_bins2047_k127_33625151_1 5_bins2047_k127_38125471_1 5_bins2047_k127_53565790_2
MttB														5_bins2047_k127_50262729_2
MttC	trimethylamine---corrinoid protein	EC:2.1.1.250	K14083			0_2Bin_1wsa2c_000000000153_3 0_2Bin_1wsa2c_000000000287_2 0_2Bin_1wsa2c_000000000172_4	28_30bin8wsa2_NODE_649_length_2493_cov_11.138245_3 28_30bin8wsa2_NODE_825_length_2132_cov_12.130414_2	12_14bin3_83rc3_scaffold_130_6 12_14bin3_83rc3_scaffold_214090_2	28_30bin3_343rc3_scaffold_118_29 28_30bin3_343rc3_scaffold_11287_10					5_bins2047_k127_53565790_2 5_bins2047_k127_33625151_1 5_bins2047_k127_74801884_5 5_bins2047_k127_38125471_1
Coenzyme B biosynthesis
AksA	methanogen homocitrate synthase	EC:2.3.3.14 2.3.3.-	K10977			0_2Bin_1wsa2c_000000000213_2 0_2Bin_1wsa2c_000000000244_2	28_30bin8wsa2_NODE_641_length_2508_cov_10.498972_1	bin3_83.fna_MF1C_MF1C_scaffold_786_15	28_30bin3_343rc3_scaffold_37_94	28_30bin1_281_scaffold_17661_1 28_30bin1_281_scaffold_60638_6	12_14bin3_105_scaffold_1941_21	28_30bin5_9_scaffold_15538_18	6_8bin1_33scaffold_2889_31	5_bins2047_k127_68137365_2	init_bins1881_k127_23061186_6 init_bins1881_k127_31456435_4 init_bins1881_k127_38211248_7	init_bins857_k127_8672459_4 init_bins857_k127_8672459_5
Coenzyme M biosynthesis
ComC	L-2-hydroxycarboxylate dehydrogenase (NAD+)	EC:1.1.1.337	K05884	12_14bin1_140bac_scaffold_51524_3
ComD	sulfopyruvate decarboxylase subunit alpha	EC:4.1.1.79	K06034	12_14bin1_140bac_scaffold_51524_4											init_bins1881_k127_40920778_8 init_bins1881_k127_69492657_2	init_bins857_k127_56552072_1 init_bins857_k127_61648364_1
ComE	sulfopyruvate decarboxylase subunit beta	EC:4.1.1.79	K13039											5_bins2047_k127_70028398_1	init_bins1881_k127_40920778_7 init_bins1881_k127_69492657_1	init_bins857_k127_61648364_2
Coenzyme F420 biosynthesis
CofC	2-phospho-L-lactate guanylyltransferase	EC:2.7.7.68	K14941		2_bins2173_k127_9070755_10	0_2Bin_1wsa2c_000000000045_5	28_30bin8wsa2_NODE_148_length_7896_cov_9.783988_7			28_30bin1_281_scaffold_12622_8	12_14bin3_105_scaffold_15958_9	28_30bin5_9_scaffold_293230_2	6_8bin1_33scaffold_18583_2	5_bins2047_k127_38992281_1 5_bins2047_k127_58236432_1	init_bins1881_k127_3265399_6	init_bins857_k127_64693218_5
CofD	LPPG:FO 2-phospho-L-lactate transferase	EC:2.7.8.28	K11212	12_14bin1_140bac_scaffold_19315_8	2_bins2173_k127_35364377_16	0_2Bin_1wsa2c_000000000045_4	28_30bin8wsa2_NODE_148_length_7896_cov_9.783988_6			28_30bin1_281_scaffold_3257_12 28_30bin1_281_scaffold_3257_14	12_14bin3_105_scaffold_62502_5	28_30bin5_9_scaffold_64996_1	6_8bin1_33scaffold_9017_11			init_bins857_k127_9116839_4
CofE	coenzyme F420-0:L-glutamate ligase	EC:6.3.2.31	K12234	12_14bin1_140bac_scaffold_19315_6	2_bins2173_k127_3194145_4 2_bins2173_k127_7292799_28		28_30bin8wsa2_NODE_238_length_5160_cov_10.553020_2			28_30bin1_281_scaffold_12622_7 28_30bin1_281_scaffold_27003_9	12_14bin3_105_scaffold_4204_5 12_14bin3_105_scaffold_58216_6	28_30bin5_9_scaffold_49884_2 28_30bin5_9_scaffold_159611_4	6_8bin1_33scaffold_3096_9 6_8bin1_33scaffold_18583_4	5_bins2047_k127_24429012_3 5_bins2047_k127_39061852_9	init_bins1881_k127_1103329_9 init_bins1881_k127_63473330_6	init_bins857_k127_1311280_5 init_bins857_k127_64693218_6
CofG	7,8-didemethyl-8-hydroxy-5-deazariboflavin synthase	EC:4.3.1.32	K11780	12_14bin1_140bac_scaffold_58716_3	2_bins2173_k127_9070755_9					28_30bin1_281_scaffold_12622_10	12_14bin3_105_scaffold_15958_8	28_30bin5_9_scaffold_293230_1	6_8bin1_33scaffold_18583_1 6_8bin1_33scaffold_70844_1	5_bins2047_k127_38199590_5 5_bins2047_k127_38992281_4	init_bins1881_k127_55190009_4	init_bins857_k127_9116839_8
CofH	5-amino-6-(D-ribitylamino)uracil---L-tyrosine 4-hydroxyphenyl transferase	EC:2.5.1.147	K11781	12_14bin1_140bac_scaffold_100489_4	2_bins2173_k127_9070755_8					28_30bin1_281_scaffold_8740_15 28_30bin1_281_scaffold_8740_20	12_14bin3_105_scaffold_6695_10 12_14bin3_105_scaffold_7210_15	28_30bin5_9_scaffold_5281_3 28_30bin5_9_scaffold_5281_6 28_30bin5_9_scaffold_324001_4	6_8bin1_33scaffold_13669_3 6_8bin1_33scaffold_151010_1	5_bins2047_k127_38992281_2 5_bins2047_k127_38992281_3	init_bins1881_k127_18091623_10	init_bins857_k127_72186755_13

## Sheet: Energy conservation
Gene	Description			MB	MC	MF1	MF2	MMA1	MMA2	MM1	MM2	MM3	MM4	MS1	MS2	MS3
Hdr/Mvh	Heterodisulfide reductase /Methyl viologen-reducing hydrogenase
HdrA	CoB-CoM heterodisulphide reductase, subunit A	EC:1.8.7.3	K22480					12_14bin3_83rc3_scaffold_232_19 12_14bin3_83rc3_scaffold_111_66 12_14bin3_83rc3_scaffold_3883_7 12_14bin3_83rc3_scaffold_2738_15	28_30bin3_343rc3_scaffold_13_56 28_30bin3_343rc3_scaffold_13_106 28_30bin3_343rc3_scaffold_37_127 28_30bin3_343rc3_scaffold_118_45 28_30bin3_343rc3_scaffold_189_70	28_30bin1_281_scaffold_17661_11	12_14bin3_105_scaffold_1941_12	28_30bin5_9_scaffold_48457_6		5_bins2047_k127_49213637_3	init_bins1881_k127_5196569_3 init_bins1881_k127_26113310_10	init_bins857_k127_5709130_8
HdrB	CoB-CoM heterodisulphide reductase, subunit B	EC:1.8.7.3	K22481		2_bins2173_k127_35364377_7	0_2Bin_1wsa2c_000000000066_4 0_2Bin_1wsa2c_000000000035_5 0_2Bin_1wsa2c_000000000166_3	28_30bin8wsa2_NODE_155_length_7644_cov_11.786441_5 28_30bin8wsa2_NODE_240_length_5120_cov_9.265715_3	12_14bin3_83rc3_scaffold_91_60 12_14bin3_83rc3_scaffold_92_20 12_14bin3_83rc3_scaffold_111_69 12_14bin3_83rc3_scaffold_8_62	28_30bin3_343rc3_scaffold_13_111 28_30bin3_343rc3_scaffold_37_124 28_30bin3_343rc3_scaffold_385_85 28_30bin3_343rc3_scaffold_31_74	28_30bin1_281_scaffold_17661_10	12_14bin3_105_scaffold_1941_13	28_30bin5_9_scaffold_48457_5			init_bins1881_k127_2074308_6 init_bins1881_k127_40722743_2	init_bins857_k127_5709130_5
HdrC	CoB-CoM heterodisulphide reductase, subunit C	EC:1.8.7.3	K22482			0_2Bin_1wsa2c_000000000066_3 0_2Bin_1wsa2c_000000000035_4 0_2Bin_1wsa2c_000000000166_2	28_30bin8wsa2_NODE_155_length_7644_cov_11.786441_4	12_14bin3_83rc3_scaffold_92_19 12_14bin3_83rc3_scaffold_91_59 12_14bin3_83rc3_scaffold_8_61 12_14bin3_83rc3_scaffold_111_70	28_30bin3_343rc3_scaffold_13_110 28_30bin3_343rc3_scaffold_385_86 28_30bin3_343rc3_scaffold_31_75 28_30bin3_343rc3_scaffold_37_123	28_30bin1_281_scaffold_17661_9	12_14bin3_105_scaffold_1941_14	28_30bin5_9_scaffold_48457_4			init_bins1881_k127_40722743_1	init_bins857_k127_5709130_6
HdrD	CoB-CoM heterodisulphide reductase, subunit D	EC:1.8.98.1	K08264			0_2Bin_1wsa2c_000000000108_5 0_2Bin_1wsa2c_000000000074_5	28_30bin8wsa2_NODE_99_length_10485_cov_9.549865_3	12_14bin3_83rc3_scaffold_1693_12 12_14bin3_83rc3_scaffold_3225_10	28_30bin3_343rc3_scaffold_385_41 28_30bin3_343rc3_scaffold_591_42					5_bins2047_k127_2639566_2	init_bins1881_k127_1103329_8
HdrE	CoB-CoM heterodisulphide reductase, subunit E	EC:1.8.98.1	K08265											5_bins2047_k127_2639566_1	init_bins1881_k127_1103329_7
MvhA	F420-non-reducing hydrogenase large subunit	EC:1.12.99.-	K14126	12_14bin1_140bac_scaffold_77138_4		0_2Bin_1wsa2c_000000000018_1	28_30bin8wsa2_NODE_240_length_5120_cov_9.265715_1			28_30bin1_281_scaffold_15564_4
MvhD	F420-non-reducing hydrogenase iron-sulfur subunit	EC:1.12.99.-	K14127							28_30bin1_281_scaffold_17661_12	12_14bin3_105_scaffold_1941_11	28_30bin5_9_scaffold_48457_7
MvhG	F420-non-reducing hydrogenase small subunit	EC:1.12.99.-	K14128	12_14bin1_140bac_scaffold_77138_3						28_30bin1_281_scaffold_15564_5
V-type ATP synthase
ATPA	V/A-type H+/Na+-transporting ATPase subunit A	[EC:7.1.2.2 7.2.2.1]	K02117	12_14bin1_140bac_scaffold_41172_4		0_2Bin_1wsa2c_000000000122_3	28_30bin8wsa2_NODE_170_length_6968_cov_11.236540_6	12_14bin3_83rc3_scaffold_368_27	28_30bin3_343rc3_scaffold_77_23	28_30bin1_281_scaffold_2558_9 28_30bin1_281_scaffold_2558_16 28_30bin1_281_scaffold_10955_11		28_30bin5_9_scaffold_1952_10 28_30bin5_9_scaffold_1952_22 28_30bin5_9_scaffold_21927_4 28_30bin5_9_scaffold_26424_9	6_8bin1_33scaffold_2103_25	5_bins2047_k127_55495240_3	init_bins1881_k127_52522010_9
ATPB	V/A-type H+/Na+-transporting ATPase subunit B		K02118	12_14bin1_140bac_scaffold_41172_3		0_2Bin_1wsa2c_000000000122_4	28_30bin8wsa2_NODE_170_length_6968_cov_11.236540_5	12_14bin3_83rc3_scaffold_368_26	28_30bin3_343rc3_scaffold_77_24	28_30bin1_281_scaffold_2558_10 28_30bin1_281_scaffold_2558_15 28_30bin1_281_scaffold_10955_12		28_30bin5_9_scaffold_1952_9 28_30bin5_9_scaffold_1952_21 28_30bin5_9_scaffold_18997_13 28_30bin5_9_scaffold_21927_5 28_30bin5_9_scaffold_26424_10	6_8bin1_33scaffold_2103_26	5_bins2047_k127_55495240_4	init_bins1881_k127_52522010_10 init_bins1881_k127_56972692_8
ATPC				12_14bin1_140bac_scaffold_41172_6			28_30bin8wsa2_NODE_170_length_6968_cov_11.236540_8	12_14bin3_83rc3_scaffold_368_29	28_30bin3_343rc3_scaffold_77_21	28_30bin1_281_scaffold_2558_7 28_30bin1_281_scaffold_2558_18 28_30bin1_281_scaffold_10955_9		28_30bin5_9_scaffold_1952_12 28_30bin5_9_scaffold_21927_2 28_30bin5_9_scaffold_26424_7	6_8bin1_33scaffold_2103_23	5_bins2047_k127_55495240_1	init_bins1881_k127_52522010_7
ATPD	V/A-type H+/Na+-transporting ATPase subunit D		K02120	12_14bin1_140bac_scaffold_41172_2		0_2Bin_1wsa2c_000000000122_5	28_30bin8wsa2_NODE_170_length_6968_cov_11.236540_4	12_14bin3_83rc3_scaffold_368_25	28_30bin3_343rc3_scaffold_77_25	28_30bin1_281_scaffold_2558_11 28_30bin1_281_scaffold_2558_14 28_30bin1_281_scaffold_10955_13		28_30bin5_9_scaffold_1952_8 28_30bin5_9_scaffold_1952_20 28_30bin5_9_scaffold_18997_12 28_30bin5_9_scaffold_21927_6	6_8bin1_33scaffold_2103_27		init_bins1881_k127_56972692_7
ATPE					2_bins2173_k127_18353638_8			12_14bin3_83rc3_scaffold_368_30	28_30bin3_343rc3_scaffold_77_20	28_30bin1_281_scaffold_2558_6 28_30bin1_281_scaffold_2558_19 28_30bin1_281_scaffold_10955_8	12_14bin3_105_scaffold_84516_2	28_30bin5_9_scaffold_1952_13 28_30bin5_9_scaffold_1952_24 28_30bin5_9_scaffold_21927_1 28_30bin5_9_scaffold_26424_6	6_8bin1_33scaffold_2103_22 6_8bin1_33scaffold_2518_4		init_bins1881_k127_52522010_6
ATPF				12_14bin1_140bac_scaffold_41172_5		0_2Bin_1wsa2c_000000000122_2	28_30bin8wsa2_NODE_170_length_6968_cov_11.236540_7	12_14bin3_83rc3_scaffold_368_28	28_30bin3_343rc3_scaffold_77_22	28_30bin1_281_scaffold_2558_8 28_30bin1_281_scaffold_2558_17 28_30bin1_281_scaffold_10955_10	12_14bin3_105_scaffold_84516_4	28_30bin5_9_scaffold_1952_11 28_30bin5_9_scaffold_21927_3 28_30bin5_9_scaffold_26424_8	6_8bin1_33scaffold_2103_24 6_8bin1_33scaffold_2518_2	5_bins2047_k127_55495240_2	init_bins1881_k127_52522010_8
ATPH										28_30bin1_281_scaffold_10955_5		28_30bin5_9_scaffold_26424_3	6_8bin1_33scaffold_2103_19		init_bins1881_k127_52522010_3
ATPI	V/A-type H+/Na+-transporting ATPase subunit I		K02123				28_30bin8wsa2_NODE_432_length_3323_cov_9.239372_3	12_14bin3_83rc3_scaffold_368_32	28_30bin3_343rc3_scaffold_77_18	28_30bin1_281_scaffold_2558_4 28_30bin1_281_scaffold_10955_6	12_14bin3_105_scaffold_95293_4	28_30bin5_9_scaffold_1952_19 28_30bin5_9_scaffold_26424_3	6_8bin1_33scaffold_2103_20 6_8bin1_33scaffold_2518_6		init_bins1881_k127_52522010_4
ATPK	V/A-type H+/Na+-transporting ATPase subunit K		K02124				28_30bin8wsa2_NODE_432_length_3323_cov_9.239372_2	12_14bin3_83rc3_scaffold_368_31	28_30bin3_343rc3_scaffold_77_19	28_30bin1_281_scaffold_2558_5 28_30bin1_281_scaffold_10955_7	12_14bin3_105_scaffold_84516_1	28_30bin5_9_scaffold_1952_18 28_30bin5_9_scaffold_26424_5	6_8bin1_33scaffold_2103_21 6_8bin1_33scaffold_2518_5
Ehb	Energy-conserving hydrogenase B
EHAB										28_30bin1_281_scaffold_46360_4	12_14bin3_105_scaffold_4269_23		6_8bin1_33scaffold_5085_26
EHAC										28_30bin1_281_scaffold_46360_5	12_14bin3_105_scaffold_4269_22		6_8bin1_33scaffold_5085_27
EHAE										28_30bin1_281_scaffold_80654_9	12_14bin3_105_scaffold_4269_20		6_8bin1_33scaffold_5085_29
EHAF										28_30bin1_281_scaffold_80654_8	12_14bin3_105_scaffold_4269_19	28_30bin5_9_scaffold_7419_1	6_8bin1_33scaffold_5085_30
EHAG										28_30bin1_281_scaffold_80654_7	12_14bin3_105_scaffold_4269_18	28_30bin5_9_scaffold_7419_2	6_8bin1_33scaffold_5085_31
EHAH										28_30bin1_281_scaffold_80654_6	12_14bin3_105_scaffold_4269_17	28_30bin5_9_scaffold_7419_3	6_8bin1_33scaffold_5085_32
EHAI	energy converting hydrogenase A			12_14bin1_140bac_scaffold_28918_1
EHAJ				12_14bin1_140bac_scaffold_28918_2						28_30bin1_281_scaffold_80654_4	12_14bin3_105_scaffold_4269_15	28_30bin5_9_scaffold_7419_5	6_8bin1_33scaffold_5085_34
EHAL				12_14bin1_140bac_scaffold_28918_4
EHAM				12_14bin1_140bac_scaffold_28918_5						28_30bin1_281_scaffold_80654_2	12_14bin3_105_scaffold_4269_13	28_30bin5_9_scaffold_7419_7	6_8bin1_33scaffold_5085_36
EHAN				12_14bin1_140bac_scaffold_28918_6						28_30bin1_281_scaffold_80654_1	12_14bin3_105_scaffold_4269_12	28_30bin5_9_scaffold_7419_8	6_8bin1_33scaffold_5085_37
EHAO				12_14bin1_140bac_scaffold_28918_7						28_30bin1_281_scaffold_190778_1	12_14bin3_105_scaffold_4269_11	28_30bin5_9_scaffold_7419_9	6_8bin1_33scaffold_5085_38
EHAP				12_14bin1_140bac_scaffold_28918_8						28_30bin1_281_scaffold_190778_2	12_14bin3_105_scaffold_4269_10	28_30bin5_9_scaffold_7419_10	6_8bin1_33scaffold_1343_1 6_8bin1_33scaffold_5085_39
EHAQ				12_14bin1_140bac_scaffold_214114_1
EHAR				12_14bin1_140bac_scaffold_214114_2				12_14bin3_83rc3_scaffold_8_52	28_30bin3_343rc3_scaffold_31_84
EHAS				12_14bin1_140bac_scaffold_214114_3
EhbA	energy-converting hydrogenase B subunit A					0_2Bin_1wsa2c_000000000016_9	28_30bin8wsa2_NODE_260_length_4801_cov_5.803345_5
EhbD						0_2Bin_1wsa2c_000000000016_12
EhbE	energy-converting hydrogenase B subunit E					0_2Bin_1wsa2c_000000000016_13				28_30bin1_281_scaffold_8956_14	12_14bin3_105_scaffold_17363_4	28_30bin5_9_scaffold_24472_8	6_8bin1_33scaffold_2495_27
EhbF	energy-converting hydrogenase B subunit F			12_14bin1_140bac_scaffold_40173_1		0_2Bin_1wsa2c_000000000016_14
EhbG				12_14bin1_140bac_scaffold_40173_2
EhbH				12_14bin1_140bac_scaffold_40173_3
EhbI				12_14bin1_140bac_scaffold_40173_4		0_2Bin_1wsa2c_000000000071_10				28_30bin1_281_scaffold_8956_15	12_14bin3_105_scaffold_17363_5	28_30bin5_9_scaffold_24472_7	6_8bin1_33scaffold_2495_26
EhbJ				12_14bin1_140bac_scaffold_40173_5
EhbK	energy-converting hydrogenase B subunit K			12_14bin1_140bac_scaffold_40173_6		0_2Bin_1wsa2c_000000000001_19 0_2Bin_1wsa2c_000000000071_7 0_2Bin_1wsa2c_000000000071_8
EhbL	energy-converting hydrogenase B subunit L			12_14bin1_140bac_scaffold_40173_7		0_2Bin_1wsa2c_000000000001_18 0_2Bin_1wsa2c_000000000071_6
EhbM	energy-converting hydrogenase B subunit M			12_14bin1_140bac_scaffold_42875_6		0_2Bin_1wsa2c_000000000001_17 0_2Bin_1wsa2c_000000000071_5						28_30bin5_9_scaffold_1952_4
EhbN	energy-converting hydrogenase B subunit N			12_14bin1_140bac_scaffold_42875_5		0_2Bin_1wsa2c_000000000001_16 0_2Bin_1wsa2c_000000000071_4
EhbO	energy-converting hydrogenase B subunit L			12_14bin1_140bac_scaffold_42875_4		0_2Bin_1wsa2c_000000000001_15 0_2Bin_1wsa2c_000000000071_3	28_30bin8wsa2_NODE_266_length_4676_cov_11.884758_1
EhbP	energy-converting hydrogenase B subunit L			12_14bin1_140bac_scaffold_42875_3		0_2Bin_1wsa2c_000000000001_14 0_2Bin_1wsa2c_000000000071_2	28_30bin8wsa2_NODE_266_length_4676_cov_11.884758_2
EhbQ	energy-converting hydrogenase B subunit L				2_bins2173_k127_8879548_25					28_30bin1_281_scaffold_62808_2	12_14bin3_105_scaffold_17743_7	28_30bin5_9_scaffold_44395_5	6_8bin1_33scaffold_4437_15		init_bins1881_k127_15656908_3	init_bins857_k127_25082372_3
Fpo/Fqo	F420H2:phenazine/quinone oxidoreductase
fpoD	F420H2:phenazine oxidoreductase subunit							12_14bin3_83rc3_scaffold_232_37	28_30bin3_343rc3_scaffold_13_74					5_bins2047_k127_35863469_1
fpoF														5_bins2047_k127_74880960_2
FPOI								12_14bin3_83rc3_scaffold_232_39	28_30bin3_343rc3_scaffold_13_76						init_bins1881_k127_10896389_6	init_bins857_k127_45818317_8
FPOO															init_bins1881_k127_70670393_5	init_bins857_k127_47135952_6
Frh	F420H2-reducing hydrogenase
FrhA	Coenzyme F420 reducing hydrogenase, subunit A	EC:1.12.98.1	K00440	12_14bin1_140bac_scaffold_8976_4						28_30bin1_281_scaffold_11357_9	12_14bin3_105_scaffold_12470_18	28_30bin5_9_scaffold_38307_9	6_8bin1_33scaffold_6558_10
FrhB	Coenzyme F420 reducing hydrogenase, subunit B	EC:1.12.98.1	K00441	12_14bin1_140bac_scaffold_8976_1/12_14bin1_140bac_scaffold_69867_2		0_2Bin_1wsa2c_000000000209_2 0_2Bin_1wsa2c_000000000109_1	28_30bin8wsa2_NODE_138_length_8439_cov_13.224348_6			28_30bin1_281_scaffold_11357_12	12_14bin3_105_scaffold_12470_22	28_30bin5_9_scaffold_38307_6	6_8bin1_33scaffold_6558_6	5_bins2047_k127_5804895_2	init_bins1881_k127_53156490_3 init_bins1881_k127_53156490_4	init_bins857_k127_12659400_6
FrhD	Coenzyme F420 reducing hydrogenase, subunit D		K00442	12_14bin1_140bac_scaffold_8976_3		0_2Bin_1wsa2c_000000000237_3 0_2Bin_1wsa2c_000000000093_5	28_30bin8wsa2_NODE_193_length_6160_cov_11.875719_2			28_30bin1_281_scaffold_11357_10		28_30bin5_9_scaffold_38307_8
FrhG	Coenzyme F420 reducing hydrogenase, subunit G	EC:1.12.98.1	K00443	12_14bin1_140bac_scaffold_8976_2						28_30bin1_281_scaffold_11357_11	12_14bin3_105_scaffold_12470_21	28_30bin5_9_scaffold_38307_7	6_8bin1_33scaffold_6558_7
echA	ech hydrogenase subunit A											28_30bin5_9_scaffold_1952_6
echB	ech hydrogenase subunit B											28_30bin5_9_scaffold_1952_5
echD	ech hydrogenase subunit D											28_30bin5_9_scaffold_1952_3
echE	ech hydrogenase subunit E											28_30bin5_9_scaffold_1952_2
nuo NADH-quinone oxidoreductase
NUOA	NADH-quinone oxidoreductase subunit B	EC:7.1.1.2	K00331					12_14bin3_83rc3_scaffold_232_34	28_30bin3_343rc3_scaffold_13_71					5_bins2047_k127_35863469_4	init_bins1881_k127_10896389_2	init_bins857_k127_45818317_4
NUOB								12_14bin3_83rc3_scaffold_232_35	28_30bin3_343rc3_scaffold_13_72					5_bins2047_k127_35863469_3	init_bins1881_k127_10896389_3	init_bins857_k127_45818317_5
NUOC								12_14bin3_83rc3_scaffold_232_36	28_30bin3_343rc3_scaffold_13_73					5_bins2047_k127_35863469_2	init_bins1881_k127_10896389_4	init_bins857_k127_45818317_6
NUOF									28_30bin3_343rc3_scaffold_5555_18
NUOH								12_14bin3_83rc3_scaffold_232_38	28_30bin3_343rc3_scaffold_13_75						init_bins1881_k127_10896389_5	init_bins857_k127_45818317_7
NUOJ								12_14bin3_83rc3_scaffold_232_40	28_30bin3_343rc3_scaffold_13_77						init_bins1881_k127_10896389_7	init_bins857_k127_45818317_9
NUOK								12_14bin3_83rc3_scaffold_232_42	28_30bin3_343rc3_scaffold_13_79						init_bins1881_k127_10896389_9	init_bins857_k127_45818317_11
NUOL								12_14bin3_83rc3_scaffold_232_43	28_30bin3_343rc3_scaffold_13_80						init_bins1881_k127_10896389_10	init_bins857_k127_45818317_12
NUOM								12_14bin3_83rc3_scaffold_232_44	28_30bin3_343rc3_scaffold_13_81						init_bins1881_k127_10896389_11 init_bins1881_k127_55328231_11	init_bins857_k127_45818317_13
NUON								12_14bin3_83rc3_scaffold_232_45	28_30bin3_343rc3_scaffold_13_82						init_bins1881_k127_55328231_10	init_bins857_k127_45818317_14
NUOL2											12_14bin3_105_scaffold_2900_20		6_8bin1_33scaffold_3840_39
NUOL3											12_14bin3_105_scaffold_2900_19		6_8bin1_33scaffold_3840_38
RNFC					2_bins2173_k127_18158323_3

## Sheet: Central metabolism
Gene	Description			MB	MC	MF1	MF2	MMA1	MMA2	MM1	MM2	MM3	MM4	MS1	MS2	MS3
Glycolysis: Embden–Meyerhof–Parnas pathway (EMP pathway)
gap	Glyceraldehyde-3-phosphate dehydrogenase	EC:1.2.1.12	K00134					12_14bin3_83rc3_scaffold_8_30	28_30bin3_343rc3_scaffold_31_106
gap2	glyceraldehyde-3-phosphate dehydrogenase (NAD(P))	EC:1.2.1.59	K00150		2_bins2173_k127_66848815_8		28_30bin8wsa2_NODE_66_length_16612_cov_12.136438_10	12_14bin3_83rc3_scaffold_8_31	28_30bin3_343rc3_scaffold_31_105	28_30bin1_281_scaffold_3810_39	12_14bin3_105_scaffold_21076_3	28_30bin5_9_scaffold_16942_10 28_30bin5_9_scaffold_185768_4	6_8bin1_33scaffold_6686_8	5_bins2047_k127_68137365_5	init_bins1881_k127_26540466_2 init_bins1881_k127_73072832_1	init_bins857_k127_14460574_3
PDHA	pyruvate dehydrogenase E1 component alpha subunit	EC:1.2.4.1	K00161			0_2Bin_1wsa2c_000000000291_4		12_14bin3_83rc3_scaffold_400_19	28_30bin3_343rc3_scaffold_318_19
PDHB	pyruvate dehydrogenase E1 component beta subunit	EC:1.2.4.1	K00162					12_14bin3_83rc3_scaffold_400_20	28_30bin3_343rc3_scaffold_318_20
porA	pyruvate ferredoxin oxidoreductase alpha subunit	EC:1.2.7.1	K00169	12_14bin1_140bac_scaffold_32313_5	2_bins2173_k127_26400556_4			12_14bin3_83rc3_scaffold_1590_15	28_30bin3_343rc3_scaffold_385_18	28_30bin1_281_scaffold_94045_3 28_30bin1_281_scaffold_14854_14	12_14bin3_105_scaffold_12130_14 12_14bin3_105_scaffold_11836_2	28_30bin5_9_scaffold_29684_4 28_30bin5_9_scaffold_54060_2	6_8bin1_33scaffold_8018_23 6_8bin1_33scaffold_3327_23	5_bins2047_k127_43802622_3	init_bins1881_k127_14407372_15	init_bins857_k127_47504176_7
porB	pyruvate ferredoxin oxidoreductase beta subunit	EC:1.2.7.1	K00170	12_14bin1_140bac_scaffold_32313_6/12_14bin1_140bac_scaffold_80019_2	2_bins2173_k127_26400556_5	0_2Bin_1wsa2c_000000000111_3	28_30bin8wsa2_NODE_259_length_4805_cov_10.364425_2	12_14bin3_83rc3_scaffold_1590_16	28_30bin3_343rc3_scaffold_385_17	28_30bin1_281_scaffold_4882_35 28_30bin1_281_scaffold_94045_2	12_14bin3_105_scaffold_1648_28 12_14bin3_105_scaffold_12130_13	28_30bin5_9_scaffold_29684_5	6_8bin1_33scaffold_1127_31 6_8bin1_33scaffold_8018_22	5_bins2047_k127_43802622_4	init_bins1881_k127_14407372_14 init_bins1881_k127_20007661_2	init_bins857_k127_700341_1 init_bins857_k127_27468719_17 init_bins857_k127_47504176_6
porD	pyruvate ferredoxin oxidoreductase delta subunit	EC:1.2.7.1	K00171	12_14bin1_140bac_scaffold_32313_4	2_bins2173_k127_26400556_3	0_2Bin_1wsa2c_000000000137_5	28_30bin8wsa2_NODE_427_length_3350_cov_10.073022_2	12_14bin3_83rc3_scaffold_1590_14 12_14bin3_83rc3_scaffold_2536_19	28_30bin3_343rc3_scaffold_385_19 28_30bin3_343rc3_scaffold_902_20	28_30bin1_281_scaffold_94045_4 28_30bin1_281_scaffold_14854_16	12_14bin3_105_scaffold_11836_4	28_30bin5_9_scaffold_29684_3 28_30bin5_9_scaffold_54060_4	6_8bin1_33scaffold_8018_24 6_8bin1_33scaffold_3327_21	5_bins2047_k127_43802622_2	init_bins1881_k127_14407372_16 init_bins1881_k127_31176157_4 init_bins1881_k127_52267675_1	init_bins857_k127_47504176_8
porG	pyruvate ferredoxin oxidoreductase gamma subunit	EC:1.2.7.1	K00172
korA	2-oxoglutarate/2-oxoacid ferredoxin oxidoreductase subunit alpha	EC:1.2.7.11	K00174	12_14bin1_140bac_scaffold_64937_2/12_14bin1_140bac_scaffold_80019_3		0_2Bin_1wsa2c_000000000111_2 0_2Bin_1wsa2c_000000000004_5	28_30bin8wsa2_NODE_95_length_10869_cov_12.230170_5 28_30bin8wsa2_NODE_259_length_4805_cov_10.364425_3	12_14bin3_83rc3_scaffold_347_44	28_30bin3_343rc3_scaffold_37_69	28_30bin1_281_scaffold_4882_36 28_30bin1_281_scaffold_16641_9	12_14bin3_105_scaffold_1648_27 12_14bin3_105_scaffold_1995_6	28_30bin5_9_scaffold_24825_8 28_30bin5_9_scaffold_40625_1	6_8bin1_33scaffold_1127_30 6_8bin1_33scaffold_2186_30		init_bins1881_k127_20007661_1	init_bins857_k127_700341_2
korB	2-oxoglutarate ferredoxin oxidoreductase subunit beta	EC:1.2.7.3 1.2.7.11	K00175	12_14bin1_140bac_scaffold_64937_3		0_2Bin_1wsa2c_000000000004_6	28_30bin8wsa2_NODE_95_length_10869_cov_12.230170_6	12_14bin3_83rc3_scaffold_347_45	28_30bin3_343rc3_scaffold_37_70	28_30bin1_281_scaffold_16641_10	12_14bin3_105_scaffold_1995_5	28_30bin5_9_scaffold_24825_9	6_8bin1_33scaffold_2186_31
DLD	dihydrolipoamide dehydrogenase	EC:1.8.1.4	K00382
pgk	Phosphoglycerate kinase	EC:2.7.2.3	K00927	12_14bin1_140bac_scaffold_41817_5	2_bins2173_k127_7292799_15			12_14bin3_83rc3_scaffold_8_29	28_30bin3_343rc3_scaffold_31_107	28_30bin1_281_scaffold_41874_1		28_30bin5_9_scaffold_18997_11 28_30bin5_9_scaffold_21927_7	6_8bin1_33scaffold_2103_28	5_bins2047_k127_25651296_3	init_bins1881_k127_9966910_1	init_bins857_k127_59632482_8
PCKA	phosphoenolpyruvate carboxykinase (ATP)	EC:4.1.1.49	K01610		2_bins2173_k127_6712047_13	0_2Bin_1wsa2c_000000000012_1	28_30bin8wsa2_NODE_844_length_2097_cov_10.044554_1	12_14bin3_83rc3_scaffold_19_20	28_30bin3_343rc3_scaffold_44_11
eno	Enolase	EC:4.2.1.11	K01689	12_14bin1_140bac_scaffold_18928_10	2_bins2173_k127_46389365_36	0_2Bin_1wsa2c_000000000026_4	28_30bin8wsa2_NODE_207_length_5823_cov_11.529760_1	12_14bin3_83rc3_scaffold_111_28 12_14bin3_83rc3_scaffold_10087_2	28_30bin3_343rc3_scaffold_37_165 28_30bin3_343rc3_scaffold_2674_15	28_30bin1_281_scaffold_1924_12	12_14bin3_105_scaffold_26607_4	28_30bin5_9_scaffold_170253_9	6_8bin1_33scaffold_1720_55	5_bins2047_k127_3701338_1 5_bins2047_k127_48581564_2 5_bins2047_k127_48581564_3	init_bins1881_k127_33221201_5	init_bins857_k127_29372252_4
TPIA	triosephosphate isomerase (TIM)	EC:5.3.1.1	K01803		2_bins2173_k127_46389365_9	0_2Bin_1wsa2c_000000000083_8	28_30bin8wsa2_NODE_470_length_3138_cov_9.722313_4	12_14bin3_83rc3_scaffold_347_27	28_30bin3_343rc3_scaffold_37_53	28_30bin1_281_scaffold_8057_4	12_14bin3_105_scaffold_19293_8	28_30bin5_9_scaffold_87084_2	6_8bin1_33scaffold_2628_35		init_bins1881_k127_20551107_3	init_bins857_k127_65566756_5
acs	acetyl-CoA synthetase	EC:6.2.1.1	K01895	12_14bin1_140bac_scaffold_11060_2	2_bins2173_k127_32208002_5	0_2Bin_1wsa2c_000000000160_1	28_30bin8wsa2_NODE_363_length_3777_cov_12.941622_4	12_14bin3_83rc3_scaffold_130_67 12_14bin3_83rc3_scaffold_1247_4 12_14bin3_83rc3_scaffold_4911_5 12_14bin3_83rc3_scaffold_8_169	28_30bin3_343rc3_scaffold_189_41 28_30bin3_343rc3_scaffold_579_53 28_30bin3_343rc3_scaffold_2674_20 28_30bin3_343rc3_scaffold_8950_10						init_bins1881_k127_14032944_2 init_bins1881_k127_40590765_1 init_bins1881_k127_40590765_2 init_bins1881_k127_51989937_2 init_bins1881_k127_51989937_3 init_bins1881_k127_57035239_3	init_bins857_k127_7866894_6 init_bins857_k127_66286946_2
adhE	acetaldehyde dehydrogenase / alcohol dehydrogenase	EC:1.2.1.10 1.1.1.1	K04072					12_14bin3_83rc3_scaffold_8914_2	28_30bin3_343rc3_scaffold_118_17
apgM	2,3-bisphosphoglycerate-independent phosphoglycerate mutase	EC:5.4.2.12	K15635	12_14bin1_140bac_scaffold_48504_3/12_14bin1_140bac_scaffold_113935_2	2_bins2173_k127_3194145_7 2_bins2173_k127_32493108_14	0_2Bin_1wsa2c_000000000069_5	28_30bin8wsa2_NODE_116_length_9235_cov_11.213365_9	12_14bin3_83rc3_scaffold_2535_8 12_14bin3_83rc3_scaffold_19_67	28_30bin3_343rc3_scaffold_44_58 28_30bin3_343rc3_scaffold_902_28	28_30bin1_281_scaffold_43034_8 28_30bin1_281_scaffold_127411_5	12_14bin3_105_scaffold_13110_6	28_30bin5_9_scaffold_15678_4 28_30bin5_9_scaffold_42750_5	6_8bin1_33scaffold_2889_4 6_8bin1_33scaffold_3102_28	5_bins2047_k127_39061852_7	init_bins1881_k127_61170693_1	init_bins857_k127_15570266_5
PMM	phosphomannomutase / phosphoglucomutase	EC:5.4.2.8 5.4.2.2	K15778		2_bins2173_k127_3194145_13			12_14bin3_83rc3_scaffold_8_119	28_30bin3_343rc3_scaffold_31_17	28_30bin1_281_scaffold_13098_4	12_14bin3_105_scaffold_93334_1		6_8bin1_33scaffold_9610_3	5_bins2047_k127_57188326_11
pgi	Glucose-6-phosphate isomerase	EC:5.3.1.9	K01810		2_bins2173_k127_192986_8					28_30bin1_281_scaffold_45384_4	12_14bin3_105_scaffold_5261_17	28_30bin5_9_scaffold_22499_9 28_30bin5_9_scaffold_101508_2	6_8bin1_33scaffold_1343_60	5_bins2047_k127_33287556_1	init_bins1881_k127_11210427_2	init_bins857_k127_39843333_9
acdB	acetate---CoA ligase (ADP-forming) subunit beta	EC:6.2.1.13	K22224					12_14bin3_83rc3_scaffold_19_88 12_14bin3_83rc3_scaffold_2765_4 12_14bin3_83rc3_scaffold_52_19 12_14bin3_83rc3_scaffold_347_53	28_30bin3_343rc3_scaffold_37_78 28_30bin3_343rc3_scaffold_44_79 28_30bin3_343rc3_scaffold_170_1428_30bin3_343rc3_scaffold_5555_5						init_bins1881_k127_23841635_3 init_bins1881_k127_41580862_1	init_bins857_k127_21053960_3
acdA	acetate---CoA ligase (ADP-forming) subunit alpha	EC:6.2.1.13	K01905					12_14bin3_83rc3_scaffold_2765_3	28_30bin3_343rc3_scaffold_170_15
gpm	2,3-bisphosphoglycerate-independent phosphoglycerate mutase	EC:5.4.2.12	K15633					12_14bin3_83rc3_scaffold_8_109	28_30bin3_343rc3_scaffold_31_27
pgm	phosphoglucomutase	EC:5.4.2.2	K01835
HK	Hexokinase	EC:2.7.1.1	K00844
pfk	6-Phosphofructokinase	EC:2.7.1.11	K00850											5_bins2047_k127_23776985_1
ALDO	Fructose 1,6-bisphosphate aldolase/phosphatase	EC:4.1.2.13	K01623
pyk	pyruvate kinase	EC:2.7.1.40	K00873			0_2Bin_1wsa2c_000000000272_4								5_bins2047_k127_3701338_2
porC				12_14bin1_140bac_scaffold_32313_3	2_bins2173_k127_26400556_2	0_2Bin_1wsa2c_000000000137_6	28_30bin8wsa2_NODE_427_length_3350_cov_10.073022_1	12_14bin3_83rc3_scaffold_1590_13 12_14bin3_83rc3_scaffold_2536_20	28_30bin3_343rc3_scaffold_385_20 28_30bin3_343rc3_scaffold_902_21	28_30bin1_281_scaffold_94045_5		28_30bin5_9_scaffold_29684_2	6_8bin1_33scaffold_8018_25	5_bins2047_k127_43802622_1	init_bins1881_k127_14407372_17 init_bins1881_k127_57307456_1	init_bins857_k127_47504176_9
porE	4fe-4S ferredoxin iron-sulfur binding domain-containing protein			12_14bin1_140bac_scaffold_32313_7
porF	4fe-4S ferredoxin iron-sulfur binding domain-containing protein			12_14bin1_140bac_scaffold_32313_8
glk	Glucokinase	EC:2.7.1.2	K00845													init_bins857_k127_16408547_2
TCA cycle
icd	Isocitrate dehydrogenase	EC:1.1.1.42	K00031			0_2Bin_1wsa2c_000000000075_3	28_30bin8wsa2_NODE_360_length_3820_cov_11.221213_4 28_30bin8wsa2_NODE_753_length_2248_cov_9.093966_1
PDHA	pyruvate dehydrogenase E1 component alpha subunit	EC:1.2.4.1	K00161			0_2Bin_1wsa2c_000000000291_4		12_14bin3_83rc3_scaffold_400_19	28_30bin3_343rc3_scaffold_318_19
PDHB	pyruvate dehydrogenase E1 component beta subunit	EC:1.2.4.1	K00162					12_14bin3_83rc3_scaffold_400_20	28_30bin3_343rc3_scaffold_318_20
porA	pyruvate ferredoxin oxidoreductase alpha subunit	EC:1.2.7.1	K00169	12_14bin1_140bac_scaffold_32313_5	2_bins2173_k127_26400556_4			12_14bin3_83rc3_scaffold_1590_15	28_30bin3_343rc3_scaffold_385_18	28_30bin1_281_scaffold_94045_3 28_30bin1_281_scaffold_14854_14	12_14bin3_105_scaffold_12130_14 12_14bin3_105_scaffold_11836_2	28_30bin5_9_scaffold_29684_4 28_30bin5_9_scaffold_54060_2	6_8bin1_33scaffold_8018_23 6_8bin1_33scaffold_3327_23	5_bins2047_k127_43802622_3	init_bins1881_k127_14407372_15	init_bins857_k127_47504176_7
porB	pyruvate ferredoxin oxidoreductase beta subunit	EC:1.2.7.1	K00170	12_14bin1_140bac_scaffold_32313_6/12_14bin1_140bac_scaffold_80019_2	2_bins2173_k127_26400556_5	0_2Bin_1wsa2c_000000000111_3	28_30bin8wsa2_NODE_259_length_4805_cov_10.364425_2	12_14bin3_83rc3_scaffold_1590_16	28_30bin3_343rc3_scaffold_385_17	28_30bin1_281_scaffold_4882_35 28_30bin1_281_scaffold_94045_2	12_14bin3_105_scaffold_1648_28 12_14bin3_105_scaffold_12130_13	28_30bin5_9_scaffold_29684_5	6_8bin1_33scaffold_1127_31 6_8bin1_33scaffold_8018_22	5_bins2047_k127_43802622_4	init_bins1881_k127_14407372_14 init_bins1881_k127_20007661_2	init_bins857_k127_700341_1 init_bins857_k127_27468719_17 init_bins857_k127_47504176_6
porD	pyruvate ferredoxin oxidoreductase delta subunit	EC:1.2.7.1	K00171	12_14bin1_140bac_scaffold_32313_4	2_bins2173_k127_26400556_3	0_2Bin_1wsa2c_000000000137_5	28_30bin8wsa2_NODE_427_length_3350_cov_10.073022_2	12_14bin3_83rc3_scaffold_1590_14 12_14bin3_83rc3_scaffold_2536_19	28_30bin3_343rc3_scaffold_385_19 28_30bin3_343rc3_scaffold_902_20	28_30bin1_281_scaffold_94045_4 28_30bin1_281_scaffold_14854_16	12_14bin3_105_scaffold_11836_4	28_30bin5_9_scaffold_29684_3 28_30bin5_9_scaffold_54060_4	6_8bin1_33scaffold_8018_24 6_8bin1_33scaffold_3327_21	5_bins2047_k127_43802622_2	init_bins1881_k127_14407372_16 init_bins1881_k127_31176157_4 init_bins1881_k127_52267675_1	init_bins857_k127_47504176_8
porG	pyruvate ferredoxin oxidoreductase gamma subunit	EC:1.2.7.1	K00172
korA	2-oxoglutarate/2-oxoacid ferredoxin oxidoreductase subunit alpha	EC:1.2.7.11	K00174	12_14bin1_140bac_scaffold_64937_2/12_14bin1_140bac_scaffold_80019_3		0_2Bin_1wsa2c_000000000111_2 0_2Bin_1wsa2c_000000000004_5	28_30bin8wsa2_NODE_95_length_10869_cov_12.230170_5 28_30bin8wsa2_NODE_259_length_4805_cov_10.364425_3	12_14bin3_83rc3_scaffold_347_44	28_30bin3_343rc3_scaffold_37_69	28_30bin1_281_scaffold_4882_36 28_30bin1_281_scaffold_16641_9	12_14bin3_105_scaffold_1648_27 12_14bin3_105_scaffold_1995_6	28_30bin5_9_scaffold_24825_8 28_30bin5_9_scaffold_40625_1	6_8bin1_33scaffold_1127_30 6_8bin1_33scaffold_2186_30		init_bins1881_k127_20007661_1	init_bins857_k127_700341_2
korB	2-oxoglutarate ferredoxin oxidoreductase subunit beta	EC:1.2.7.3 1.2.7.11	K00175	12_14bin1_140bac_scaffold_64937_3		0_2Bin_1wsa2c_000000000004_6	28_30bin8wsa2_NODE_95_length_10869_cov_12.230170_6	12_14bin3_83rc3_scaffold_347_45	28_30bin3_343rc3_scaffold_37_70	28_30bin1_281_scaffold_16641_10	12_14bin3_105_scaffold_1995_5	28_30bin5_9_scaffold_24825_9	6_8bin1_33scaffold_2186_31
korC	2-oxoglutarate ferredoxin oxidoreductase subunit gamma	EC:1.2.7.3	K00177	12_14bin1_140bac_scaffold_64937_4		0_2Bin_1wsa2c_000000000004_7	28_30bin8wsa2_NODE_95_length_10869_cov_12.230170_7	12_14bin3_83rc3_scaffold_347_52	28_30bin3_343rc3_scaffold_37_77	28_30bin1_281_scaffold_16641_11	12_14bin3_105_scaffold_1995_4	28_30bin5_9_scaffold_24825_10	6_8bin1_33scaffold_2186_32
korD	2-oxoglutarate ferredoxin oxidoreductase subunit delta	EC:1.2.7.3	K00176							28_30bin1_281_scaffold_16641_8
sdhA	succinate dehydrogenase (ubiquinone) flavoprotein subunit	EC:1.3.5.1	K00234	12_14bin1_140bac_scaffold_65436_3		0_2Bin_1wsa2c_000000000110_6 0_2Bin_1wsa2c_000000000166_5 0_2Bin_1wsa2c_000000000134_2	28_30bin8wsa2_NODE_240_length_5120_cov_9.265715_5 28_30bin8wsa2_NODE_258_length_4805_cov_11.376269_5	12_14bin3_83rc3_scaffold_111_67	28_30bin3_343rc3_scaffold_37_126	28_30bin1_281_scaffold_11306_7	12_14bin3_105_scaffold_9377_5	28_30bin5_9_scaffold_30706_3	6_8bin1_33scaffold_1444_60	5_bins2047_k127_22851977_2
DLD	dihydrolipoamide dehydrogenase	EC:1.8.1.4	K00382
PCKA	phosphoenolpyruvate carboxykinase (ATP)	EC:4.1.1.49	K01610		2_bins2173_k127_6712047_13	0_2Bin_1wsa2c_000000000012_1	28_30bin8wsa2_NODE_844_length_2097_cov_10.044554_1	12_14bin3_83rc3_scaffold_19_20	28_30bin3_343rc3_scaffold_44_11
CITZ	citrate synthase	EC:2.3.3.1	K01647					12_14bin3_83rc3_scaffold_19_17	28_30bin3_343rc3_scaffold_44_8
fumA	fumarate hydratase subunit alpha	EC:4.2.1.2	K01677		2_bins2173_k127_2789512_1	0_2Bin_1wsa2c_000000000018_5		12_14bin3_83rc3_scaffold_380_23	28_30bin3_343rc3_scaffold_3469_10	28_30bin1_281_scaffold_16641_6	12_14bin3_105_scaffold_1995_9	28_30bin5_9_scaffold_24825_5	6_8bin1_33scaffold_2186_27	5_bins2047_k127_18354981_3	init_bins1881_k127_11210427_6 init_bins1881_k127_22511781_3	init_bins857_k127_39843333_5
fumB	fumarate hydratase subunit beta	EC:4.2.1.2	K01678	12_14bin1_140bac_scaffold_88418_1	2_bins2173_k127_2789512_2			12_14bin3_83rc3_scaffold_380_22	28_30bin3_343rc3_scaffold_3469_11	28_30bin1_281_scaffold_16641_7	12_14bin3_105_scaffold_1995_8	28_30bin5_9_scaffold_24825_6	6_8bin1_33scaffold_2186_28	5_bins2047_k127_18354981_4	init_bins1881_k127_11210427_5	init_bins857_k127_39843333_6
sucD	succinyl-CoA synthetase alpha subunit	EC:6.2.1.5	K01902	12_14bin1_140bac_scaffold_7889_2				12_14bin3_83rc3_scaffold_52_79	28_30bin3_343rc3_scaffold_47871_5	28_30bin1_281_scaffold_1995_53 28_30bin1_281_scaffold_16641_13	12_14bin3_105_scaffold_1995_2	28_30bin5_9_scaffold_24825_12	6_8bin1_33scaffold_2186_34		init_bins1881_k127_51212403_6	init_bins857_k127_4278860_14
sucC	succinyl-CoA synthetase beta subunit	EC:6.2.1.5	K01903	12_14bin1_140bac_scaffold_64937_5				12_14bin3_83rc3_scaffold_52_78	28_30bin3_343rc3_scaffold_47871_4	28_30bin1_281_scaffold_16641_12	12_14bin3_105_scaffold_1995_3	28_30bin5_9_scaffold_24825_11	6_8bin1_33scaffold_2186_33		init_bins1881_k127_31095900_1 init_bins1881_k127_51212403_7	init_bins857_k127_4278860_15
mdh	malate dehydrogenase	EC:1.1.1.37	K00025		2_bins2173_k127_35364377_13					28_30bin1_281_scaffold_3810_7 28_30bin1_281_scaffold_6541_22	12_14bin3_105_scaffold_12470_5 12_14bin3_105_scaffold_31412_6	28_30bin5_9_scaffold_13262_15	6_8bin1_33scaffold_3709_26 6_8bin1_33scaffold_6558_23
acna	aconitate hydratase	EC:4.2.1.3	K01681			0_2Bin_1wsa2c_000000000075_2	28_30bin8wsa2_NODE_360_length_3820_cov_11.221213_3
frdA	fumarate reductase flavoprotein subunit	EC:1.3.5.4	K00244
sdhB	succinate dehydrogenase (ubiquinone) iron-sulfur subunit	EC:1.3.5.1	K00235											5_bins2047_k127_22851977_1
Pentose phosphate pathway
tktA	transketolase	EC:2.2.1.1	K00615					12_14bin3_83rc3_scaffold_92_30	28_30bin3_343rc3_scaffold_13_119
tktB	transketolase	EC:2.2.1.1	K00616					12_14bin3_83rc3_scaffold_92_31	28_30bin3_343rc3_scaffold_13_120
rbsK	ribokinase	EC:2.7.1.15	K00852					12_14bin3_83rc3_scaffold_8_50	28_30bin3_343rc3_scaffold_31_86
prsA	ribose-phosphate pyrophosphokinase	EC:2.7.6.1	K00948
rpe	ribulose-phosphate 3-epimerase	EC:5.1.3.1	K01783	12_14bin1_140bac_scaffold_120477_3	2_bins2173_k127_8879548_1	0_2Bin_1wsa2c_000000000148_4 0_2Bin_1wsa2c_000000000033_2 0_2Bin_1wsa2c_000000000100_3	28_30bin8wsa2_NODE_116_length_9235_cov_11.213365_3 28_30bin8wsa2_NODE_139_length_8428_cov_10.549635_8	12_14bin3_83rc3_scaffold_684_14 12_14bin3_83rc3_scaffold_969_16	28_30bin3_343rc3_scaffold_100_11 28_30bin3_343rc3_scaffold_170_55	28_30bin1_281_scaffold_22600_5	12_14bin3_105_scaffold_13265_4	28_30bin5_9_scaffold_52505_2	6_8bin1_33scaffold_3190_12	5_bins2047_k127_74246981_2	init_bins1881_k127_56475510_5	init_bins857_k127_43286789_2
rpiA	ribose 5-phosphate isomerase A	EC:5.3.1.6	K01807		2_bins2173_k127_46389365_6	0_2Bin_1wsa2c_000000000154_3	28_30bin8wsa2_NODE_177_length_6630_cov_11.558065_5	12_14bin3_83rc3_scaffold_5522_11	28_30bin3_343rc3_scaffold_8120_8	28_30bin1_281_scaffold_4504_29		28_30bin5_9_scaffold_57074_6	6_8bin1_33scaffold_3245_6		init_bins1881_k127_794654_8	init_bins857_k127_35295956_2
PMM	phosphomannomutase / phosphoglucomutase	EC:5.4.2.8 5.4.2.2	K15778		2_bins2173_k127_3194145_13			12_14bin3_83rc3_scaffold_8_119	28_30bin3_343rc3_scaffold_31_17	28_30bin1_281_scaffold_13098_4	12_14bin3_105_scaffold_93334_1		6_8bin1_33scaffold_9610_3	5_bins2047_k127_57188326_11
pgi	Glucose-6-phosphate isomerase	EC:5.3.1.9	K01810		2_bins2173_k127_192986_8					28_30bin1_281_scaffold_45384_4	12_14bin3_105_scaffold_5261_17	28_30bin5_9_scaffold_22499_9 28_30bin5_9_scaffold_101508_2	6_8bin1_33scaffold_1343_60	5_bins2047_k127_33287556_1	init_bins1881_k127_11210427_2	init_bins857_k127_39843333_9
talA	transaldolase	EC:2.2.1.2	K00616			0_2Bin_1wsa2c_000000000148_5	28_30bin8wsa2_NODE_116_length_9235_cov_11.213365_2			28_30bin1_281_scaffold_1043_63
ALDO	Fructose 1,6-bisphosphate aldolase/phosphatase	EC:4.1.2.13	K01623
pfkA	6-phosphofructokinase 1	EC:2.7.1.11	K00850
Pyruvate metabolism
maeA	malate dehydrogenase (oxaloacetate-decarboxylating)	EC:1.1.1.38	K00027
PDHA	pyruvate dehydrogenase E1 component alpha subunit	EC:1.2.4.1	K00161			0_2Bin_1wsa2c_000000000291_4		12_14bin3_83rc3_scaffold_400_19	28_30bin3_343rc3_scaffold_318_19
PDHB	pyruvate dehydrogenase E1 component beta subunit	EC:1.2.4.1	K00162					12_14bin3_83rc3_scaffold_400_20	28_30bin3_343rc3_scaffold_318_20
porA	pyruvate ferredoxin oxidoreductase alpha subunit	EC:1.2.7.1	K00169	12_14bin1_140bac_scaffold_32313_5	2_bins2173_k127_26400556_4			12_14bin3_83rc3_scaffold_1590_15	28_30bin3_343rc3_scaffold_385_18	28_30bin1_281_scaffold_94045_3 28_30bin1_281_scaffold_14854_14	12_14bin3_105_scaffold_12130_14 12_14bin3_105_scaffold_11836_2	28_30bin5_9_scaffold_29684_4 28_30bin5_9_scaffold_54060_2	6_8bin1_33scaffold_8018_23 6_8bin1_33scaffold_3327_23	5_bins2047_k127_43802622_3	init_bins1881_k127_14407372_15	init_bins857_k127_47504176_7
porB	pyruvate ferredoxin oxidoreductase beta subunit	EC:1.2.7.1	K00170	12_14bin1_140bac_scaffold_32313_6/12_14bin1_140bac_scaffold_80019_2	2_bins2173_k127_26400556_5	0_2Bin_1wsa2c_000000000111_3	28_30bin8wsa2_NODE_259_length_4805_cov_10.364425_2	12_14bin3_83rc3_scaffold_1590_16	28_30bin3_343rc3_scaffold_385_17	28_30bin1_281_scaffold_4882_35 28_30bin1_281_scaffold_94045_2	12_14bin3_105_scaffold_1648_28 12_14bin3_105_scaffold_12130_13	28_30bin5_9_scaffold_29684_5	6_8bin1_33scaffold_1127_31 6_8bin1_33scaffold_8018_22	5_bins2047_k127_43802622_4	init_bins1881_k127_14407372_14 init_bins1881_k127_20007661_2	init_bins857_k127_700341_1 init_bins857_k127_27468719_17 init_bins857_k127_47504176_6
porD	pyruvate ferredoxin oxidoreductase delta subunit	EC:1.2.7.1	K00171	12_14bin1_140bac_scaffold_32313_4	2_bins2173_k127_26400556_3	0_2Bin_1wsa2c_000000000137_5	28_30bin8wsa2_NODE_427_length_3350_cov_10.073022_2	12_14bin3_83rc3_scaffold_1590_14 12_14bin3_83rc3_scaffold_2536_19	28_30bin3_343rc3_scaffold_385_19 28_30bin3_343rc3_scaffold_902_20	28_30bin1_281_scaffold_94045_4 28_30bin1_281_scaffold_14854_16	12_14bin3_105_scaffold_11836_4	28_30bin5_9_scaffold_29684_3 28_30bin5_9_scaffold_54060_4	6_8bin1_33scaffold_8018_24 6_8bin1_33scaffold_3327_21	5_bins2047_k127_43802622_2	init_bins1881_k127_14407372_16 init_bins1881_k127_31176157_4 init_bins1881_k127_52267675_1	init_bins857_k127_47504176_8
porG	pyruvate ferredoxin oxidoreductase gamma subunit	EC:1.2.7.1	K00172
korA	2-oxoglutarate/2-oxoacid ferredoxin oxidoreductase subunit alpha	EC:1.2.7.11	K00174	12_14bin1_140bac_scaffold_64937_2/12_14bin1_140bac_scaffold_80019_3		0_2Bin_1wsa2c_000000000111_2 0_2Bin_1wsa2c_000000000004_5	28_30bin8wsa2_NODE_95_length_10869_cov_12.230170_5 28_30bin8wsa2_NODE_259_length_4805_cov_10.364425_3	12_14bin3_83rc3_scaffold_347_44	28_30bin3_343rc3_scaffold_37_69	28_30bin1_281_scaffold_4882_36 28_30bin1_281_scaffold_16641_9	12_14bin3_105_scaffold_1648_27 12_14bin3_105_scaffold_1995_6	28_30bin5_9_scaffold_24825_8 28_30bin5_9_scaffold_40625_1	6_8bin1_33scaffold_1127_30 6_8bin1_33scaffold_2186_30		init_bins1881_k127_20007661_1	init_bins857_k127_700341_2
korB	2-oxoglutarate ferredoxin oxidoreductase subunit beta	EC:1.2.7.3 1.2.7.11	K00175	12_14bin1_140bac_scaffold_64937_3		0_2Bin_1wsa2c_000000000004_6	28_30bin8wsa2_NODE_95_length_10869_cov_12.230170_6	12_14bin3_83rc3_scaffold_347_45	28_30bin3_343rc3_scaffold_37_70	28_30bin1_281_scaffold_16641_10	12_14bin3_105_scaffold_1995_5	28_30bin5_9_scaffold_24825_9	6_8bin1_33scaffold_2186_31
DLD	dihydrolipoamide dehydrogenase	EC:1.8.1.4	K00382
atoB	acetyl-CoA C-acetyltransferase	EC:2.3.1.9	K00626
PPSA	pyruvate, water dikinase	EC:2.7.9.2	K01007	12_14bin1_140bac_scaffold_92707_1	2_bins2173_k127_6396074_9	0_2Bin_1wsa2c_000000000023_6 0_2Bin_1wsa2c_000000000271_1	28_30bin8wsa2_NODE_443_length_3273_cov_7.684606_3	12_14bin3_83rc3_scaffold_1590_12	28_30bin3_343rc3_scaffold_385_21	28_30bin1_281_scaffold_5150_10	12_14bin3_105_scaffold_10883_5	28_30bin5_9_scaffold_30420_2	6_8bin1_33scaffold_10407_14	5_bins2047_k127_60225549_1	init_bins1881_k127_49608160_1 init_bins1881_k127_50944109_1	init_bins857_k127_1740572_1 init_bins857_k127_36243551_4 init_bins857_k127_72186755_7
PCKA	phosphoenolpyruvate carboxykinase (ATP)	EC:4.1.1.49	K01610		2_bins2173_k127_6712047_13	0_2Bin_1wsa2c_000000000012_1	28_30bin8wsa2_NODE_844_length_2097_cov_10.044554_1	12_14bin3_83rc3_scaffold_19_20	28_30bin3_343rc3_scaffold_44_11
leuA	2-isopropylmalate synthase	EC:2.3.3.13	K01649	12_14bin1_140bac_scaffold_125682_2	2_bins2173_k127_15208204_2	0_2Bin_1wsa2c_000000000124_3 0_2Bin_1wsa2c_000000000011_1	28_30bin8wsa2_NODE_96_length_10806_cov_11.492590_5	12_14bin3_83rc3_scaffold_52_52	28_30bin3_343rc3_scaffold_417_30	28_30bin1_281_scaffold_1043_24	12_14bin3_105_scaffold_10478_16 12_14bin3_105_scaffold_10478_17	28_30bin5_9_scaffold_21889_10	6_8bin1_33scaffold_17895_2		init_bins1881_k127_31388510_3 init_bins1881_k127_31388510_4
fumA	fumarate hydratase subunit alpha	EC:4.2.1.2	K01677		2_bins2173_k127_2789512_1	0_2Bin_1wsa2c_000000000018_5		12_14bin3_83rc3_scaffold_380_23	28_30bin3_343rc3_scaffold_3469_10	28_30bin1_281_scaffold_16641_6	12_14bin3_105_scaffold_1995_9	28_30bin5_9_scaffold_24825_5	6_8bin1_33scaffold_2186_27	5_bins2047_k127_18354981_3	init_bins1881_k127_11210427_6 init_bins1881_k127_22511781_3	init_bins857_k127_39843333_5
fumB	fumarate hydratase subunit beta	EC:4.2.1.2	K01678	12_14bin1_140bac_scaffold_88418_1	2_bins2173_k127_2789512_2			12_14bin3_83rc3_scaffold_380_22	28_30bin3_343rc3_scaffold_3469_11	28_30bin1_281_scaffold_16641_7	12_14bin3_105_scaffold_1995_8	28_30bin5_9_scaffold_24825_6	6_8bin1_33scaffold_2186_28	5_bins2047_k127_18354981_4	init_bins1881_k127_11210427_5	init_bins857_k127_39843333_6
acs	acetyl-CoA synthetase	EC:6.2.1.1	K01895	12_14bin1_140bac_scaffold_11060_2	2_bins2173_k127_32208002_5	0_2Bin_1wsa2c_000000000160_1	28_30bin8wsa2_NODE_363_length_3777_cov_12.941622_4	12_14bin3_83rc3_scaffold_130_67 12_14bin3_83rc3_scaffold_1247_4 12_14bin3_83rc3_scaffold_4911_5 12_14bin3_83rc3_scaffold_8_169	28_30bin3_343rc3_scaffold_189_41 28_30bin3_343rc3_scaffold_579_53 28_30bin3_343rc3_scaffold_2674_20 28_30bin3_343rc3_scaffold_8950_10						init_bins1881_k127_14032944_2 init_bins1881_k127_40590765_1 init_bins1881_k127_40590765_2 init_bins1881_k127_51989937_2 init_bins1881_k127_51989937_3 init_bins1881_k127_57035239_3	init_bins857_k127_7866894_6 init_bins857_k127_66286946_2
nifV	homocitrate synthase NifV	EC:2.3.3.14	K02594					12_14bin3_83rc3_scaffold_19_32	28_30bin3_343rc3_scaffold_44_23
adhE	acetaldehyde dehydrogenase / alcohol dehydrogenase	EC:1.2.1.10 1.1.1.1	K04072					12_14bin3_83rc3_scaffold_8914_2	28_30bin3_343rc3_scaffold_118_17
aksA	methanogen homocitrate synthase	EC:2.3.3.14 2.3.3.-	K10977			0_2Bin_1wsa2c_000000000213_2 0_2Bin_1wsa2c_000000000244_2	28_30bin8wsa2_NODE_641_length_2508_cov_10.498972_1	12_14bin3_83rc3_scaffold_786_15	28_30bin3_343rc3_scaffold_37_94	28_30bin1_281_scaffold_17661_1 28_30bin1_281_scaffold_60638_6	12_14bin3_105_scaffold_1941_21	28_30bin5_9_scaffold_15538_18	6_8bin1_33scaffold_2889_31	5_bins2047_k127_68137365_2	init_bins1881_k127_23061186_6	init_bins857_k127_8672459_4
acdB	acetate---CoA ligase (ADP-forming) subunit beta	EC:6.2.1.13	K22224					12_14bin3_83rc3_scaffold_19_88 12_14bin3_83rc3_scaffold_2765_4 12_14bin3_83rc3_scaffold_52_19 12_14bin3_83rc3_scaffold_347_53	28_30bin3_343rc3_scaffold_37_78 28_30bin3_343rc3_scaffold_44_79 28_30bin3_343rc3_scaffold_170_1428_30bin3_343rc3_scaffold_5555_5						init_bins1881_k127_23841635_3 init_bins1881_k127_41580862_1	init_bins857_k127_21053960_3
yvgN	methylglyoxal/glyoxal reductase	EC:1.1.1.283 1.1.1.-	K23257					12_14bin3_83rc3_scaffold_1592_2	28_30bin3_343rc3_scaffold_37_2
pycA	pyruvate carboxylase	EC:6.4.1.1	K01958							28_30bin1_281_scaffold_164042_2	12_14bin3_105_scaffold_15571_9	28_30bin5_9_scaffold_123364_1	6_8bin1_33scaffold_1343_43	5_bins2047_k127_71126690_2 5_bins2047_k127_71126690_3		init_bins857_k127_4278860_7
pycB				12_14bin1_140bac_scaffold_50768_6		0_2Bin_1wsa2c_000000000057_7	28_30bin8wsa2_NODE_238_length_5160_cov_10.553020_6			28_30bin1_281_scaffold_18965_1 28_30bin1_281_scaffold_164042_1	12_14bin3_105_scaffold_15571_8	28_30bin5_9_scaffold_123364_2	6_8bin1_33scaffold_1343_42	5_bins2047_k127_71126690_1	init_bins1881_k127_3228377_1 init_bins1881_k127_22826264_3	init_bins857_k127_27468719_11
pflD	formate C-acetyltransferase	EC:2.3.1.54	K00656
aceE	pyruvate dehydrogenase E1 component	EC:1.2.4.1	K00163
pta	phosphate acetyltransferase	EC:2.3.1.8	K13788
Ack	Acetate kinase	EC:2.7.2.1	K00925											5_bins2047_k127_3701338_3
acyP	acylphosphatase	EC:3.6.1.7	K01512		2_bins2173_k127_8879548_17	0_2Bin_1wsa2c_000000000150_4	28_30bin8wsa2_NODE_451_length_3227_cov_8.826984_3	12_14bin3_83rc3_scaffold_287_30	28_30bin3_343rc3_scaffold_77_90	28_30bin1_281_scaffold_35828_12				5_bins2047_k127_72504035_8	init_bins1881_k127_20551107_4	init_bins857_k127_65566756_4
adhE	acetaldehyde dehydrogenase	EC:1.2.1.10 1.1.1.1	K04072					12_14bin3_83rc3_scaffold_8914_2	28_30bin3_343rc3_scaffold_118_17
ALDH	aldehyde dehydrogenase	EC:1.2.1.3	K00128
acdA	acetate---CoA ligase (ADP-forming) subunit alpha	EC:6.2.1.13	K01905					12_14bin3_83rc3_scaffold_2765_3	28_30bin3_343rc3_scaffold_170_15

## Sheet: Alkane metabolism
Gene	Description			MB	MC	MF1	MF2	MMA1	MMA2	MM1	MM2	MM3	MM4	MS1	MS2	MS3
Butyrate metabolism
BCD	butyryl-CoA dehydrogenase	EC:1.3.8.1	K00248		2_bins2173_k127_4846689_1
crt	enoyl-CoA hydratase	EC:4.2.1.17	K01715
HBD	3-hydroxybutyryl-CoA dehydrogenase	EC:1.1.1.157	K00074					12_14bin3_83rc3_scaffold_238058_1							init_bins1881_k127_2937447_10
atoB	acetyl-CoA C-acetyltransferase	EC:2.3.1.9	K00626
pta	phosphate acetyltransferase	EC:2.3.1.8	K13788
Ack	Acetate kinase	EC:2.7.2.1	K00925											5_bins2047_k127_3701338_3
Propanoate metabolism
gldA	glycerol dehydrogenase	EC:1.1.1.6	K00005					12_14bin3_83rc3_scaffold_3225_12	28_30bin3_343rc3_scaffold_118_28 28_30bin3_343rc3_scaffold_385_43
porA	pyruvate ferredoxin oxidoreductase alpha subunit	EC:1.2.7.1	K00169	12_14bin1_140bac_scaffold_32313_5	2_bins2173_k127_26400556_4			12_14bin3_83rc3_scaffold_1590_15	28_30bin3_343rc3_scaffold_385_18	28_30bin1_281_scaffold_94045_3 28_30bin1_281_scaffold_14854_14	12_14bin3_105_scaffold_12130_14 12_14bin3_105_scaffold_11836_2	28_30bin5_9_scaffold_29684_4 28_30bin5_9_scaffold_54060_2	6_8bin1_33scaffold_8018_23 6_8bin1_33scaffold_3327_23	5_bins2047_k127_43802622_3	init_bins1881_k127_14407372_15	init_bins857_k127_47504176_7
porB	pyruvate ferredoxin oxidoreductase beta subunit	EC:1.2.7.1	K00170	12_14bin1_140bac_scaffold_32313_6/12_14bin1_140bac_scaffold_80019_2	2_bins2173_k127_26400556_5	0_2Bin_1wsa2c_000000000111_3	28_30bin8wsa2_NODE_259_length_4805_cov_10.364425_2	12_14bin3_83rc3_scaffold_1590_16	28_30bin3_343rc3_scaffold_385_17	28_30bin1_281_scaffold_4882_35 28_30bin1_281_scaffold_94045_2	12_14bin3_105_scaffold_1648_28 12_14bin3_105_scaffold_12130_13	28_30bin5_9_scaffold_29684_5	6_8bin1_33scaffold_1127_31 6_8bin1_33scaffold_8018_22	5_bins2047_k127_43802622_4	init_bins1881_k127_14407372_14 init_bins1881_k127_20007661_2	init_bins857_k127_700341_1 init_bins857_k127_27468719_17 init_bins857_k127_47504176_6
porD	pyruvate ferredoxin oxidoreductase delta subunit	EC:1.2.7.1	K00171	12_14bin1_140bac_scaffold_32313_4	2_bins2173_k127_26400556_3	0_2Bin_1wsa2c_000000000137_5	28_30bin8wsa2_NODE_427_length_3350_cov_10.073022_2	12_14bin3_83rc3_scaffold_1590_14 12_14bin3_83rc3_scaffold_2536_19	28_30bin3_343rc3_scaffold_385_19 28_30bin3_343rc3_scaffold_902_20	28_30bin1_281_scaffold_94045_4 28_30bin1_281_scaffold_14854_16	12_14bin3_105_scaffold_11836_4	28_30bin5_9_scaffold_29684_3 28_30bin5_9_scaffold_54060_4	6_8bin1_33scaffold_8018_24 6_8bin1_33scaffold_3327_21	5_bins2047_k127_43802622_2	init_bins1881_k127_14407372_16 init_bins1881_k127_31176157_4 init_bins1881_k127_52267675_1	init_bins857_k127_47504176_8
porG	pyruvate ferredoxin oxidoreductase gamma subunit	EC:1.2.7.1	K00172
BCD	butyryl-CoA dehydrogenase	EC:1.3.8.1	K00248		2_bins2173_k127_4846689_1
DLD	dihydrolipoamide dehydrogenase	EC:1.8.1.4	K00382
E2.3.1.9	acetyl-CoA C-acetyltransferase	E2.3.1.9	K00626	12_14bin1_140bac_scaffold_125191_3		0_2Bin_1wsa2c_000000000004_2	28_30bin8wsa2_NODE_95_length_10869_cov_12.230170_2	12_14bin3_83rc3_scaffold_921_9	28_30bin3_343rc3_scaffold_118_88	28_30bin1_281_scaffold_14137_10		28_30bin5_9_scaffold_25955_3	6_8bin1_33scaffold_3327_3	5_bins2047_k127_14377306_4	init_bins1881_k127_1760431_2 init_bins1881_k127_44783812_3	init_bins857_k127_32992325_1 init_bins857_k127_61644487_1
acs	acetyl-CoA synthetase	EC:6.2.1.1	K01895	12_14bin1_140bac_scaffold_11060_2	2_bins2173_k127_32208002_5	0_2Bin_1wsa2c_000000000160_1	28_30bin8wsa2_NODE_363_length_3777_cov_12.941622_4	12_14bin3_83rc3_scaffold_130_67 12_14bin3_83rc3_scaffold_1247_4 12_14bin3_83rc3_scaffold_4911_5 12_14bin3_83rc3_scaffold_8_169	28_30bin3_343rc3_scaffold_189_41 28_30bin3_343rc3_scaffold_579_53 28_30bin3_343rc3_scaffold_2674_20 28_30bin3_343rc3_scaffold_8950_10						init_bins1881_k127_14032944_2 init_bins1881_k127_40590765_1 init_bins1881_k127_40590765_2 init_bins1881_k127_51989937_2 init_bins1881_k127_51989937_3 init_bins1881_k127_57035239_3	init_bins857_k127_7866894_6 init_bins857_k127_66286946_2
sucD	succinyl-CoA synthetase alpha subunit	EC:6.2.1.5	K01902	12_14bin1_140bac_scaffold_7889_2				12_14bin3_83rc3_scaffold_52_79	28_30bin3_343rc3_scaffold_47871_5	28_30bin1_281_scaffold_1995_53 28_30bin1_281_scaffold_16641_13	12_14bin3_105_scaffold_1995_2	28_30bin5_9_scaffold_24825_12	6_8bin1_33scaffold_2186_34		init_bins1881_k127_51212403_6	init_bins857_k127_4278860_14
sucC	succinyl-CoA synthetase beta subunit	EC:6.2.1.5	K01903	12_14bin1_140bac_scaffold_64937_5				12_14bin3_83rc3_scaffold_52_78	28_30bin3_343rc3_scaffold_47871_4	28_30bin1_281_scaffold_16641_12	12_14bin3_105_scaffold_1995_3	28_30bin5_9_scaffold_24825_11	6_8bin1_33scaffold_2186_33		init_bins1881_k127_31095900_1 init_bins1881_k127_51212403_7	init_bins857_k127_4278860_15
prpB	methylisocitrate lyase	EC:4.1.3.30	K03417					12_14bin3_83rc3_scaffold_2273_15	28_30bin3_343rc3_scaffold_3215_6			28_30bin5_9_scaffold_16728_15				init_bins857_k127_1740572_4
acdB	acetate---CoA ligase (ADP-forming) subunit beta	EC:6.2.1.13	K22224					12_14bin3_83rc3_scaffold_19_88 12_14bin3_83rc3_scaffold_2765_4 12_14bin3_83rc3_scaffold_52_19 12_14bin3_83rc3_scaffold_347_53	28_30bin3_343rc3_scaffold_37_78 28_30bin3_343rc3_scaffold_44_79 28_30bin3_343rc3_scaffold_170_1428_30bin3_343rc3_scaffold_5555_5						init_bins1881_k127_23841635_3 init_bins1881_k127_41580862_1	init_bins857_k127_21053960_3
yvgN	methylglyoxal/glyoxal reductase	EC:1.1.1.283 1.1.1.-	K23257					12_14bin3_83rc3_scaffold_1592_2	28_30bin3_343rc3_scaffold_37_2
E2.3.1.8	phosphate acetyltransferase	EC:2.3.1.8	K00625
paaF	enoyl-CoA hydratase	EC:4.2.1.17	K01692
E5.4.99.2A	methylmalonyl-CoA mutase	EC:5.4.99.2	K01848			0_2Bin_1wsa2c_000000000068_6	28_30bin8wsa2_NODE_579_length_2699_cov_10.660564_1
accA	acetyl-CoA carboxylase carboxyl transferase subunit alpha	EC:6.4.1.2 2.1.3.15	K01962
accD	acetyl-CoA carboxylase carboxyl transferase subunit beta	EC:6.4.1.2 2.1.3.15	K01963
adhA	alcohol dehydrogenase	EC:1.1.1.-	K18369					12_14bin3_83rc3_scaffold_52_20	28_30bin3_343rc3_scaffold_5555_4
adhE								12_14bin3_83rc3_scaffold_8914_2	28_30bin3_343rc3_scaffold_118_17

## Sheet: Nitrogen & sulfate
Gene	Description			MB	MC	MF1	MF2	MMA1	MMA2	MM1	MM2	MM3	MM4	MS1	MS2	MS3
Nitrogen metabolism
GDHA	glutamate dehydrogenase (NADP+)	EC:1.4.1.4	K00262				28_30bin8wsa2_NODE_181_length_6544_cov_12.137003_1 28_30bin8wsa2_NODE_331_length_4051_cov_13.022899_3	12_14bin3_83rc3_scaffold_92_41	28_30bin3_343rc3_scaffold_13_130	28_30bin1_281_scaffold_65621_3		28_30bin5_9_scaffold_237858_2	6_8bin1_33scaffold_1127_32	5_bins2047_k127_29248077_5 5_bins2047_k127_47659892_2	init_bins1881_k127_29938298_4	init_bins857_k127_23227991_3
gltB	glutamate synthase (NADPH) large chain	EC:1.4.1.13	K00265		2_bins2173_k127_38617915_6		28_30bin8wsa2_NODE_142_length_8195_cov_11.714462_2	12_14bin3_83rc3_scaffold_92_3 12_14bin3_83rc3_scaffold_25795_8 12_14bin3_83rc3_scaffold_14401_10 12_14bin3_83rc3_scaffold_92_4	28_30bin3_343rc3_scaffold_13_94 28_30bin3_343rc3_scaffold_13_95 28_30bin3_343rc3_scaffold_6908_13	28_30bin1_281_scaffold_87701_3	12_14bin3_105_scaffold_61217_1 12_14bin3_105_scaffold_65964_1	28_30bin5_9_scaffold_82664_1	6_8bin1_33scaffold_4437_5		init_bins1881_k127_34833662_3	init_bins857_k127_30695559_6
glnA	glutamine synthetase	EC:6.3.1.2	K01915	12_14bin1_140bac_scaffold_86587_1	2_bins2173_k127_2789512_9 2_bins2173_k127_18217855_8 2_bins2173_k127_38617915_9 2_bins2173_k127_52418899_10	0_2Bin_1wsa2c_000000000036_4	28_30bin8wsa2_NODE_187_length_6336_cov_10.738297_5	12_14bin3_83rc3_scaffold_1590_22 12_14bin3_83rc3_scaffold_1590_23 12_14bin3_83rc3_scaffold_4037_8	28_30bin3_343rc3_scaffold_100_51 28_30bin3_343rc3_scaffold_385_10 28_30bin3_343rc3_scaffold_385_11	28_30bin1_281_scaffold_1492_1 28_30bin1_281_scaffold_1492_2 28_30bin1_281_scaffold_87701_1	12_14bin3_105_scaffold_61217_3	28_30bin5_9_scaffold_82664_3	6_8bin1_33scaffold_4437_7	5_bins2047_k127_29248077_3	init_bins1881_k127_34833662_5	init_bins857_k127_30695559_8 init_bins857_k127_31205067_2
hcp	hydroxylamine reductase	EC:1.7.99.1	K05601	12_14bin1_140bac_scaffold_20847_8				12_14bin3_83rc3_scaffold_8_54	28_30bin3_343rc3_scaffold_31_82					5_bins2047_k127_33482564_3 5_bins2047_k127_58274492_4
gltD	glutamate synthase (NADPH) small chain	EC:1.4.1.13	K00266		2_bins2173_k127_7292799_37			12_14bin3_83rc3_scaffold_3183_10		28_30bin1_281_scaffold_99736_3				5_bins2047_k127_74105226_2	init_bins1881_k127_42397009_6	init_bins857_k127_996310_1 init_bins857_k127_8253893_1 init_bins857_k127_22874557_3
narB	ferredoxin-nitrate reductase	EC:1.7.7.2	K00367		2_bins2173_k127_21805636_5
cynT	carbonic anhydrase	EC:4.2.1.1	K01673													init_bins857_k127_72900721_1
Sulfur metabolism
cysE	serine O-acetyltransferase	EC:2.3.1.30	K00640					12_14bin3_83rc3_scaffold_786_10	28_30bin3_343rc3_scaffold_37_89
cysK	cysteine synthase	EC:2.5.1.47	K01738					12_14bin3_83rc3_scaffold_8_1 12_14bin3_83rc3_scaffold_786_11	28_30bin3_343rc3_scaffold_31_135 28_30bin3_343rc3_scaffold_37_90
ssuC	sulfonate transport system permease protein		K15554			0_2Bin_1wsa2c_000000000098_5 0_2Bin_1wsa2c_000000000151_5	28_30bin8wsa2_NODE_255_length_4819_cov_10.214677_2			28_30bin1_281_scaffold_16641_3	12_14bin3_105_scaffold_1995_12		6_8bin1_33scaffold_2186_24	5_bins2047_k127_15562811_2	init_bins1881_k127_40920778_4	init_bins857_k127_700341_8

## Sheet: Amino acid metabolism
Gene	Description			MB	MC	MF1	MF2	MMA1	MMA2	MM1	MM2	MM3	MM4	MS1	MS2	MS3
Alanine, aspartate and glutamate
GDHA	glutamate dehydrogenase (NADP+)	EC:1.4.1.4	K00262				28_30bin8wsa2_NODE_181_length_6544_cov_12.137003_1 28_30bin8wsa2_NODE_331_length_4051_cov_13.022899_3	12_14bin3_83rc3_scaffold_92_41	28_30bin3_343rc3_scaffold_13_130	28_30bin1_281_scaffold_65621_3		28_30bin5_9_scaffold_237858_2	6_8bin1_33scaffold_1127_32	5_bins2047_k127_29248077_5 5_bins2047_k127_47659892_2	init_bins1881_k127_29938298_4	init_bins857_k127_23227991_3
gltB	glutamate synthase (NADPH) large chain	EC:1.4.1.13	K00265		2_bins2173_k127_38617915_6		28_30bin8wsa2_NODE_142_length_8195_cov_11.714462_2	12_14bin3_83rc3_scaffold_92_3 12_14bin3_83rc3_scaffold_25795_8 12_14bin3_83rc3_scaffold_14401_10 12_14bin3_83rc3_scaffold_92_4	28_30bin3_343rc3_scaffold_13_94 28_30bin3_343rc3_scaffold_13_95 28_30bin3_343rc3_scaffold_6908_13	28_30bin1_281_scaffold_87701_3	12_14bin3_105_scaffold_61217_1 12_14bin3_105_scaffold_65964_1	28_30bin5_9_scaffold_82664_1	6_8bin1_33scaffold_4437_5		init_bins1881_k127_34833662_3	init_bins857_k127_30695559_6
pyrB	aspartate carbamoyltransferase catalytic subunit	EC:2.1.3.2	K00609		2_bins2173_k127_65564519_2			12_14bin3_83rc3_scaffold_4647_10	28_30bin3_343rc3_scaffold_44_107	28_30bin1_281_scaffold_1043_6	12_14bin3_105_scaffold_2900_13	28_30bin5_9_scaffold_16100_9	6_8bin1_33scaffold_3840_32	5_bins2047_k127_49878275_3	init_bins1881_k127_4910439_5	init_bins857_k127_54213450_6
PYRI	aspartate carbamoyltransferase regulatory subunit		K00610		2_bins2173_k127_65564519_3			12_14bin3_83rc3_scaffold_4647_11	28_30bin3_343rc3_scaffold_44_108	28_30bin1_281_scaffold_1043_5	12_14bin3_105_scaffold_2900_12	28_30bin5_9_scaffold_16100_8	6_8bin1_33scaffold_3840_31	5_bins2047_k127_49878275_4	init_bins1881_k127_4910439_6	init_bins857_k127_54213450_7
purF	amidophosphoribosyltransferase	EC:2.4.2.14	K00764			0_2Bin_1wsa2c_000000000152_3	28_30bin8wsa2_NODE_344_length_3937_cov_9.469689_2	12_14bin3_83rc3_scaffold_91_72	28_30bin3_343rc3_scaffold_385_73	28_30bin1_281_scaffold_11306_16	12_14bin3_105_scaffold_3300_3	28_30bin5_9_scaffold_15504_11	6_8bin1_33scaffold_10738_3	5_bins2047_k127_13456259_5 5_bins2047_k127_30800732_2	init_bins1881_k127_10600969_1 init_bins1881_k127_15796829_4	init_bins857_k127_18348628_14
glmS	glutamine---fructose-6-phosphate transaminase (isomerizing)	EC:2.6.1.16	K00820			0_2Bin_1wsa2c_000000000218_1 0_2Bin_1wsa2c_000000000044_1		12_14bin3_83rc3_scaffold_1224_8	28_30bin3_343rc3_scaffold_100_104	28_30bin1_281_scaffold_1415_1 28_30bin1_281_scaffold_6893_1			6_8bin1_33scaffold_3327_52	5_bins2047_k127_65596625_1	init_bins1881_k127_9690609_2	init_bins857_k127_51565873_5
argH	argininosuccinate lyase	EC:4.3.2.1	K01755	12_14bin1_140bac_scaffold_17622_11	2_bins2173_k127_37818339_2	0_2Bin_1wsa2c_000000000029_8 0_2Bin_1wsa2c_000000000247_1	28_30bin8wsa2_NODE_117_length_9220_cov_10.946188_2	12_14bin3_83rc3_scaffold_52_40	28_30bin3_343rc3_scaffold_417_18	28_30bin1_281_scaffold_16641_1	12_14bin3_105_scaffold_1995_15	28_30bin5_9_scaffold_39111_10	6_8bin1_33scaffold_2186_21	5_bins2047_k127_34549208_1	init_bins1881_k127_61170693_6	init_bins857_k127_47246032_8
purB	adenylosuccinate lyase	EC:4.3.2.2	K01756		2_bins2173_k127_15537579_23	0_2Bin_1wsa2c_000000000086_4	28_30bin8wsa2_NODE_126_length_8916_cov_8.928159_5	12_14bin3_83rc3_scaffold_1654_4	28_30bin3_343rc3_scaffold_318_54	28_30bin1_281_scaffold_6541_7	12_14bin3_105_scaffold_7423_9	28_30bin5_9_scaffold_78762_4	6_8bin1_33scaffold_2628_9		init_bins1881_k127_41600861_2	init_bins857_k127_2831217_1
glnA	glutamine synthetase	EC:6.3.1.2	K01915	12_14bin1_140bac_scaffold_86587_1	2_bins2173_k127_2789512_9 2_bins2173_k127_18217855_8 2_bins2173_k127_38617915_9 2_bins2173_k127_52418899_10	0_2Bin_1wsa2c_000000000036_4	28_30bin8wsa2_NODE_187_length_6336_cov_10.738297_5	12_14bin3_83rc3_scaffold_1590_22 12_14bin3_83rc3_scaffold_1590_23 12_14bin3_83rc3_scaffold_4037_8	28_30bin3_343rc3_scaffold_100_51 28_30bin3_343rc3_scaffold_385_10 28_30bin3_343rc3_scaffold_385_11	28_30bin1_281_scaffold_1492_1 28_30bin1_281_scaffold_1492_2 28_30bin1_281_scaffold_87701_1	12_14bin3_105_scaffold_61217_3	28_30bin5_9_scaffold_82664_3	6_8bin1_33scaffold_4437_7	5_bins2047_k127_29248077_3	init_bins1881_k127_34833662_5	init_bins857_k127_30695559_8 init_bins857_k127_31205067_2
purA	adenylosuccinate synthase	EC:6.3.4.4	K01939	12_14bin1_140bac_scaffold_82909_1	2_bins2173_k127_12019105_23	0_2Bin_1wsa2c_000000000134_3	28_30bin8wsa2_NODE_258_length_4805_cov_11.376269_4	12_14bin3_83rc3_scaffold_786_3	28_30bin3_343rc3_scaffold_37_82	28_30bin1_281_scaffold_27882_6	12_14bin3_105_scaffold_6695_2	28_30bin5_9_scaffold_54793_1	6_8bin1_33scaffold_13669_11	5_bins2047_k127_21120770_9	init_bins1881_k127_9226555_5 init_bins1881_k127_20075372_2	init_bins857_k127_28153471_18
argG	argininosuccinate synthase	EC:6.3.4.5	K01940		2_bins2173_k127_13312018_3	0_2Bin_1wsa2c_000000000053_6		12_14bin3_83rc3_scaffold_52_39	28_30bin3_343rc3_scaffold_417_17	28_30bin1_281_scaffold_32171_10	12_14bin3_105_scaffold_333080_1		6_8bin1_33scaffold_101223_3	5_bins2047_k127_4752551_5	init_bins1881_k127_24917582_4	init_bins857_k127_49754970_12
asnB	asparagine synthase (glutamine-hydrolysing)	EC:6.3.5.4	K01953			0_2Bin_1wsa2c_000000000004_14 0_2Bin_1wsa2c_000000000087_3	28_30bin8wsa2_NODE_177_length_6630_cov_11.558065_8 28_30bin8wsa2_NODE_181_length_6544_cov_12.137003_4	12_14bin3_83rc3_scaffold_111_42	28_30bin3_343rc3_scaffold_37_151	28_30bin1_281_scaffold_6541_4		28_30bin5_9_scaffold_62315_1				init_bins857_k127_13101239_2
carA	carbamoyl-phosphate synthase small subunit	EC:6.3.5.5	K01956	12_14bin1_140bac_scaffold_60708_1				12_14bin3_83rc3_scaffold_19_34	28_30bin3_343rc3_scaffold_44_25		12_14bin3_105_scaffold_7423_2		6_8bin1_33scaffold_2628_2	5_bins2047_k127_4752551_3	init_bins1881_k127_12212224_7	init_bins857_k127_7347559_11
carB	carbamoyl-phosphate synthase large subunit	EC:6.3.5.5	K01955	12_14bin1_140bac_scaffold_60708_2	2_bins2173_k127_32208002_1			12_14bin3_83rc3_scaffold_19_35	28_30bin3_343rc3_scaffold_44_26	28_30bin1_281_scaffold_32171_16	12_14bin3_105_scaffold_7423_1		6_8bin1_33scaffold_2628_1 6_8bin1_33scaffold_101223_4	5_bins2047_k127_4752551_4	init_bins1881_k127_1788467_1 init_bins1881_k127_9916607_3 init_bins1881_k127_9982043_5 init_bins1881_k127_12212224_8 init_bins1881_k127_27888362_2	init_bins857_k127_7347559_12 init_bins857_k127_9766219_7 init_bins857_k127_32533462_1
purQ	phosphoribosylformylglycinamidine synthase subunit PurQ / glutaminase	EC:6.3.5.3 3.5.1.2	K23265		2_bins2173_k127_9070755_5	0_2Bin_1wsa2c_000000000152_4 0_2Bin_1wsa2c_000000000013_1	28_30bin8wsa2_NODE_344_length_3937_cov_9.469689_3	12_14bin3_83rc3_scaffold_92_90	28_30bin3_343rc3_scaffold_13_177	28_30bin1_281_scaffold_5150_3	12_14bin3_105_scaffold_15958_5		6_8bin1_33scaffold_70844_4	5_bins2047_k127_1390127_3	init_bins1881_k127_43209362_3	init_bins857_k127_65560648_4
gabD	succinate-semialdehyde dehydrogenase / glutarate-semialdehyde dehydrogenase	EC:1.2.1.16 1.2.1.79 1.2.1.20	K00135							28_30bin1_281_scaffold_87269_2	12_14bin3_105_scaffold_54566_2	28_30bin5_9_scaffold_6813_5	6_8bin1_33scaffold_1444_3		init_bins1881_k127_33665962_1	init_bins857_k127_26811275_7
gltD	glutamate synthase (NADPH) small chain	EC:1.4.1.13	K00266		2_bins2173_k127_7292799_37			12_14bin3_83rc3_scaffold_3183_10		28_30bin1_281_scaffold_99736_3				5_bins2047_k127_74105226_2	init_bins1881_k127_42397009_6	init_bins857_k127_996310_1 init_bins857_k127_8253893_1 init_bins857_k127_22874557_3
Arginine and proline
proA	glutamate-5-semialdehyde dehydrogenase	EC:1.2.1.41	K00147					12_14bin3_83rc3_scaffold_1579_16	28_30bin3_343rc3_scaffold_2534_17					5_bins2047_k127_72500771_1
proB	glutamate 5-kinase	EC:2.7.2.11	K00931				28_30bin8wsa2_NODE_220_length_5614_cov_5.466137_4	12_14bin3_83rc3_scaffold_1579_17	28_30bin3_343rc3_scaffold_2534_18
proC	pyrroline-5-carboxylate reductase	EC:1.5.1.2	K00286					12_14bin3_83rc3_scaffold_232_32	28_30bin3_343rc3_scaffold_13_69					5_bins2047_k127_57188326_15	init_bins1881_k127_33168224_1
CRE1	creatinine amidohydrolase	EC:3.5.2.10	K01470					12_14bin3_83rc3_scaffold_5522_12	28_30bin3_343rc3_scaffold_8120_7						init_bins1881_k127_20904465_9	init_bins857_k127_27557443_2
hyuA	N-methylhydantoinase A	EC:3.5.2.14	K01473											5_bins2047_k127_13456259_3
SPEB	agmatinase	EC:3.5.3.11	K01480		2_bins2173_k127_62287987_9	0_2Bin_1wsa2c_000000000170_6	28_30bin8wsa2_NODE_303_length_4184_cov_11.336255_3	12_14bin3_83rc3_scaffold_8_117	28_30bin3_343rc3_scaffold_31_19	28_30bin1_281_scaffold_13541_10				5_bins2047_k127_28290969_7		init_bins857_k127_29372252_19
pdaD	arginine decarboxylase	EC:4.1.1.19	K02626	12_14bin1_140bac_scaffold_70171_5	2_bins2173_k127_37157276_5	0_2Bin_1wsa2c_000000000291_2		12_14bin3_83rc3_scaffold_91_52	28_30bin3_343rc3_scaffold_385_93	28_30bin1_281_scaffold_4882_33	12_14bin3_105_scaffold_7423_3		6_8bin1_33scaffold_2628_3	5_bins2047_k127_62053342_2		init_bins857_k127_4677451_29
Lysine
hom	homoserine dehydrogenase	EC:1.1.1.3	K00003	12_14bin1_140bac_scaffold_113935_1	2_bins2173_k127_14362289_2	0_2Bin_1wsa2c_000000000060_3	28_30bin8wsa2_NODE_139_length_8428_cov_10.549635_2	12_14bin3_83rc3_scaffold_25063_2	28_30bin3_343rc3_scaffold_385_61	28_30bin1_281_scaffold_54181_5	12_14bin3_105_scaffold_9606_5		6_8bin1_33scaffold_5085_12	5_bins2047_k127_71568496_4	init_bins1881_k127_5391485_2	init_bins857_k127_29564104_2
asd	aspartate-semialdehyde dehydrogenase	EC:1.2.1.11	K00133	12_14bin1_140bac_scaffold_99200_4	2_bins2173_k127_35080082_4	0_2Bin_1wsa2c_000000000263_4 0_2Bin_1wsa2c_000000000060_5	28_30bin8wsa2_NODE_139_length_8428_cov_10.549635_4	12_14bin3_83rc3_scaffold_19_45	28_30bin3_343rc3_scaffold_44_36	28_30bin1_281_scaffold_30063_5	12_14bin3_105_scaffold_76990_3	28_30bin5_9_scaffold_30434_7	6_8bin1_33scaffold_7204_14	5_bins2047_k127_59062083_1	init_bins1881_k127_15796829_1 init_bins1881_k127_21757972_5	init_bins857_k127_18348628_17
dapB	4-hydroxy-tetrahydrodipicolinate reductase	EC:1.17.1.8	K00215	12_14bin1_140bac_scaffold_99200_3	2_bins2173_k127_35080082_5			12_14bin3_83rc3_scaffold_8_24	28_30bin3_343rc3_scaffold_31_112	28_30bin1_281_scaffold_30063_7	12_14bin3_105_scaffold_76990_5	28_30bin5_9_scaffold_30434_9	6_8bin1_33scaffold_7204_16	5_bins2047_k127_49878275_5	init_bins1881_k127_5391485_7	init_bins857_k127_36494385_8
argD	acetylornithine/N-succinyldiaminopimelate aminotransferase	EC:2.6.1.11 2.6.1.17	K00821		2_bins2173_k127_15537579_3	0_2Bin_1wsa2c_000000000199_2 0_2Bin_1wsa2c_000000000255_2	28_30bin8wsa2_NODE_96_length_10806_cov_11.492590_1 28_30bin8wsa2_NODE_162_length_7385_cov_6.358922_5	12_14bin3_83rc3_scaffold_52_35	28_30bin3_343rc3_scaffold_417_13	28_30bin1_281_scaffold_6869_8	12_14bin3_105_scaffold_1648_7	28_30bin5_9_scaffold_152953_2	6_8bin1_33scaffold_1127_10	5_bins2047_k127_49554751_4		init_bins857_k127_1740572_8
lysC	aspartate kinase	EC:2.7.2.4	K00928	12_14bin1_140bac_scaffold_99200_1	2_bins2173_k127_12019105_15	0_2Bin_1wsa2c_000000000015_8	28_30bin8wsa2_NODE_123_length_8997_cov_10.601233_9	12_14bin3_83rc3_scaffold_8_25 12_14bin3_83rc3_scaffold_19_58	28_30bin3_343rc3_scaffold_31_111 28_30bin3_343rc3_scaffold_44_49	28_30bin1_281_scaffold_11306_8	12_14bin3_105_scaffold_9377_6	28_30bin5_9_scaffold_30706_4	6_8bin1_33scaffold_1444_61	5_bins2047_k127_39061852_5	init_bins1881_k127_41528475_10	init_bins857_k127_67622270_2
lysA	diaminopimelate decarboxylase	EC:4.1.1.20	K01586	12_14bin1_140bac_scaffold_60948_1	2_bins2173_k127_32493108_10			12_14bin3_83rc3_scaffold_8_26	28_30bin3_343rc3_scaffold_31_110	28_30bin1_281_scaffold_33648_8 28_30bin1_281_scaffold_89492_6	12_14bin3_105_scaffold_1648_21	28_30bin5_9_scaffold_40625_7	6_8bin1_33scaffold_1127_24	5_bins2047_k127_7870437_1 5_bins2047_k127_7870437_2	init_bins1881_k127_13108686_3 init_bins1881_k127_33745642_1	init_bins857_k127_25287647_4
dapA	4-hydroxy-tetrahydrodipicolinate synthase	EC:4.3.3.7	K01714	12_14bin1_140bac_scaffold_99200_2	2_bins2173_k127_35080082_6			12_14bin3_83rc3_scaffold_8_23 12_14bin3_83rc3_scaffold_8_103 12_14bin3_83rc3_scaffold_8_104 12_14bin3_83rc3_scaffold_1693_15	28_30bin3_343rc3_scaffold_31_32 28_30bin3_343rc3_scaffold_31_33 28_30bin3_343rc3_scaffold_31_113 28_30bin3_343rc3_scaffold_591_39	28_30bin1_281_scaffold_30063_8	12_14bin3_105_scaffold_76990_6 12_14bin3_105_scaffold_137806_1	28_30bin5_9_scaffold_30434_10	6_8bin1_33scaffold_7204_17	5_bins2047_k127_49878275_6	init_bins1881_k127_5391485_8	init_bins857_k127_36494385_7
dapF	diaminopimelate epimerase	EC:5.1.1.7	K01778	12_14bin1_140bac_scaffold_60948_2	2_bins2173_k127_32493108_9			12_14bin3_83rc3_scaffold_8_27	28_30bin3_343rc3_scaffold_31_109	28_30bin1_281_scaffold_41374_1 28_30bin1_281_scaffold_139335_4	12_14bin3_105_scaffold_5833_3	28_30bin5_9_scaffold_5694_7	6_8bin1_33scaffold_13423_6		init_bins1881_k127_9025976_1	init_bins857_k127_39114721_3
dapL	LL-diaminopimelate aminotransferase	EC:2.6.1.83	K10206		2_bins2173_k127_32493108_12			12_14bin3_83rc3_scaffold_8_28	28_30bin3_343rc3_scaffold_31_108	28_30bin1_281_scaffold_89492_5	12_14bin3_105_scaffold_1648_22	28_30bin5_9_scaffold_40625_6	6_8bin1_33scaffold_1127_25	5_bins2047_k127_16030656_3	init_bins1881_k127_7433624_2	init_bins857_k127_37888631_8
aksA	methanogen homocitrate synthase	EC:2.3.3.14 2.3.3.-	K10977			0_2Bin_1wsa2c_000000000213_2 0_2Bin_1wsa2c_000000000244_2	28_30bin8wsa2_NODE_641_length_2508_cov_10.498972_1	12_14bin3_83rc3_scaffold_786_15	28_30bin3_343rc3_scaffold_37_94	28_30bin1_281_scaffold_17661_1 28_30bin1_281_scaffold_60638_6	12_14bin3_105_scaffold_1941_21	28_30bin5_9_scaffold_15538_18	6_8bin1_33scaffold_2889_31	5_bins2047_k127_68137365_2	init_bins1881_k127_23061186_6	init_bins857_k127_8672459_4
EC:1.8.1.4	dihydrolipoamide dehydrogenase	EC:1.8.1.4	K00382					12_14bin3_83rc3_scaffold_111_4	28_30bin3_343rc3_scaffold_37_189	28_30bin1_281_scaffold_124793_2	12_14bin3_105_scaffold_5261_12		6_8bin1_33scaffold_1343_55		init_bins1881_k127_21267951_1	init_bins857_k127_55282668_9
E2.3.1.9	acetyl-CoA C-acetyltransferase	EC:2.3.1.9	K00626	12_14bin1_140bac_scaffold_125191_3		0_2Bin_1wsa2c_000000000004_2	28_30bin8wsa2_NODE_95_length_10869_cov_12.230170_2	12_14bin3_83rc3_scaffold_368_42 12_14bin3_83rc3_scaffold_921_9	28_30bin3_343rc3_scaffold_118_88 28_30bin3_343rc3_scaffold_77_8	28_30bin1_281_scaffold_14137_10		28_30bin5_9_scaffold_25955_3	6_8bin1_33scaffold_3327_3	5_bins2047_k127_14377306_4	init_bins1881_k127_1760431_2 init_bins1881_k127_44783812_3	init_bins857_k127_32992325_1 init_bins857_k127_61644487_1
gabD	succinate-semialdehyde dehydrogenase / glutarate-semialdehyde dehydrogenase	EC:1.2.1.16 1.2.1.79 1.2.1.20	K00135							28_30bin1_281_scaffold_87269_2	12_14bin3_105_scaffold_54566_2	28_30bin5_9_scaffold_6813_5	6_8bin1_33scaffold_1444_3		init_bins1881_k127_33665962_1	init_bins857_k127_26811275_7
Glycine, serine and threonine
hom	homoserine dehydrogenase	EC:1.1.1.3	K00003	12_14bin1_140bac_scaffold_113935_1	2_bins2173_k127_14362289_2	0_2Bin_1wsa2c_000000000060_3	28_30bin8wsa2_NODE_139_length_8428_cov_10.549635_2	12_14bin3_83rc3_scaffold_25063_2	28_30bin3_343rc3_scaffold_385_61	28_30bin1_281_scaffold_54181_5	12_14bin3_105_scaffold_9606_5		6_8bin1_33scaffold_5085_12	5_bins2047_k127_71568496_4	init_bins1881_k127_5391485_2	init_bins857_k127_29564104_2
serA	D-3-phosphoglycerate dehydrogenase / 2-oxoglutarate reductase	EC:1.1.1.95 1.1.1.399	K00058		2_bins2173_k127_6396074_7	0_2Bin_1wsa2c_000000000029_4	28_30bin8wsa2_NODE_117_length_9220_cov_10.946188_6	12_14bin3_83rc3_scaffold_8_145	28_30bin3_343rc3_scaffold_16296_3	28_30bin1_281_scaffold_1847_30 28_30bin1_281_scaffold_5150_11	12_14bin3_105_scaffold_10883_6	28_30bin5_9_scaffold_30420_1	6_8bin1_33scaffold_10407_13	5_bins2047_k127_55152685_1		init_bins857_k127_26130697_5
asd	aspartate-semialdehyde dehydrogenase	EC:1.2.1.11	K00133	12_14bin1_140bac_scaffold_99200_4	2_bins2173_k127_35080082_4	0_2Bin_1wsa2c_000000000263_4 0_2Bin_1wsa2c_000000000060_5	28_30bin8wsa2_NODE_139_length_8428_cov_10.549635_4	12_14bin3_83rc3_scaffold_19_45	28_30bin3_343rc3_scaffold_44_36	28_30bin1_281_scaffold_30063_5	12_14bin3_105_scaffold_76990_3	28_30bin5_9_scaffold_30434_7	6_8bin1_33scaffold_7204_14	5_bins2047_k127_59062083_1	init_bins1881_k127_15796829_1 init_bins1881_k127_21757972_5	init_bins857_k127_18348628_17
EC:1.8.1.4	dihydrolipoamide dehydrogenase	EC:1.8.1.4	K00382					12_14bin3_83rc3_scaffold_111_4	28_30bin3_343rc3_scaffold_37_189	28_30bin1_281_scaffold_124793_2	12_14bin3_105_scaffold_5261_12		6_8bin1_33scaffold_1343_55		init_bins1881_k127_21267951_1	init_bins857_k127_55282668_9
glyA	glycine hydroxymethyltransferase	EC:2.1.2.1	K00600	12_14bin1_140bac_scaffold_114811_1	2_bins2173_k127_7292799_22	0_2Bin_1wsa2c_000000000036_6	28_30bin8wsa2_NODE_187_length_6336_cov_10.738297_3	12_14bin3_83rc3_scaffold_111_24	28_30bin3_343rc3_scaffold_37_169	28_30bin1_281_scaffold_12622_4	12_14bin3_105_scaffold_58216_3	28_30bin5_9_scaffold_159611_1	6_8bin1_33scaffold_18583_7	5_bins2047_k127_24429012_9	init_bins1881_k127_50860024_7	init_bins857_k127_28153471_20
lysC	aspartate kinase	EC:2.7.2.4	K00928	12_14bin1_140bac_scaffold_99200_1	2_bins2173_k127_12019105_15	0_2Bin_1wsa2c_000000000015_8	28_30bin8wsa2_NODE_123_length_8997_cov_10.601233_9	12_14bin3_83rc3_scaffold_8_25 12_14bin3_83rc3_scaffold_19_58	28_30bin3_343rc3_scaffold_31_111 28_30bin3_343rc3_scaffold_44_49	28_30bin1_281_scaffold_11306_8	12_14bin3_105_scaffold_9377_6	28_30bin5_9_scaffold_30706_4	6_8bin1_33scaffold_1444_61	5_bins2047_k127_39061852_5	init_bins1881_k127_41528475_10	init_bins857_k127_67622270_2
ltaE	threonine aldolase	EC:4.1.2.48	K01620					12_14bin3_83rc3_scaffold_8_149	28_30bin3_343rc3_scaffold_2674_40
trpA	tryptophan synthase alpha chain	EC:4.2.1.20	K01695	12_14bin1_140bac_scaffold_105716_2	2_bins2173_k127_59668492_10					28_30bin1_281_scaffold_8000_16	12_14bin3_105_scaffold_24372_4		6_8bin1_33scaffold_1444_18	5_bins2047_k127_642126_3	init_bins1881_k127_16054179_10
trpB	tryptophan synthase beta chain	EC:4.2.1.20	K01696	12_14bin1_140bac_scaffold_105716_3	2_bins2173_k127_40549158_3 2_bins2173_k127_59668492_9		28_30bin8wsa2_NODE_69_length_15503_cov_10.741086_4 28_30bin8wsa2_NODE_74_length_14840_cov_8.877870_18	12_14bin3_83rc3_scaffold_1592_16 12_14bin3_83rc3_scaffold_130_51 12_14bin3_83rc3_scaffold_26813_2	28_30bin3_343rc3_scaffold_37_16 28_30bin3_343rc3_scaffold_579_37 28_30bin3_343rc3_scaffold_902_47	28_30bin1_281_scaffold_16209_7 28_30bin1_281_scaffold_16209_13	12_14bin3_105_scaffold_24372_5 12_14bin3_105_scaffold_196466_2	28_30bin5_9_scaffold_6813_10 28_30bin5_9_scaffold_6813_18	6_8bin1_33scaffold_1444_8 6_8bin1_33scaffold_1444_17	5_bins2047_k127_642126_2 5_bins2047_k127_65742033_1	init_bins1881_k127_16054179_9 init_bins1881_k127_56972692_4	init_bins857_k127_18660003_5
thrC	threonine synthase	EC:4.2.3.1	K01733		2_bins2173_k127_26400556_10	0_2Bin_1wsa2c_000000000163_5 0_2Bin_1wsa2c_000000000237_1 0_2Bin_1wsa2c_000000000093_3	28_30bin8wsa2_NODE_193_length_6160_cov_11.875719_4	12_14bin3_83rc3_scaffold_921_14 12_14bin3_83rc3_scaffold_5279_12	28_30bin3_343rc3_scaffold_13_26 28_30bin3_343rc3_scaffold_118_83	28_30bin1_281_scaffold_30391_2	12_14bin3_105_scaffold_12130_11	28_30bin5_9_scaffold_29684_7	6_8bin1_33scaffold_8018_19	5_bins2047_k127_70318663_1
gcvH	glycine cleavage system H protein		K02437				28_30bin8wsa2_NODE_78_length_13734_cov_10.523614_5	12_14bin3_83rc3_scaffold_19_65	28_30bin3_343rc3_scaffold_44_56
apgM	2,3-bisphosphoglycerate-independent phosphoglycerate mutase	EC:5.4.2.12	K15635	12_14bin1_140bac_scaffold_48504_3 12_14bin1_140bac_scaffold_113935_2	2_bins2173_k127_3194145_7 2_bins2173_k127_32493108_14	0_2Bin_1wsa2c_000000000069_5	28_30bin8wsa2_NODE_116_length_9235_cov_11.213365_9	12_14bin3_83rc3_scaffold_2535_8 12_14bin3_83rc3_scaffold_19_67	28_30bin3_343rc3_scaffold_44_58 28_30bin3_343rc3_scaffold_902_28	28_30bin1_281_scaffold_43034_8 28_30bin1_281_scaffold_127411_5	12_14bin3_105_scaffold_13110_6	28_30bin5_9_scaffold_15678_4 28_30bin5_9_scaffold_42750_5	6_8bin1_33scaffold_2889_4 6_8bin1_33scaffold_3102_28	5_bins2047_k127_39061852_7	init_bins1881_k127_61170693_1	init_bins857_k127_15570266_5
gpmB	probable phosphoglycerate mutase	EC:5.4.2.12	K15634					12_14bin3_83rc3_scaffold_8_109	28_30bin3_343rc3_scaffold_31_27
gpmI	2,3-bisphosphoglycerate-independent phosphoglycerate mutase	EC:5.4.2.12	K15633											5_bins2047_k127_55856037_3		init_bins857_k127_47135952_1 init_bins857_k127_65463234_1
PSSA	CDP-diacylglycerol---serine O-phosphatidyltransferase	EC:2.7.8.8	K17103	12_14bin1_140bac_scaffold_123964_5	2_bins2173_k127_7943318_11		28_30bin8wsa2_NODE_121_length_9077_cov_8.144889_2							5_bins2047_k127_45691208_1		init_bins857_k127_66841064_3
Tyrosine & Phenylalanine
hisC	histidinol-phosphate aminotransferase	EC:2.6.1.9	K00817	12_14bin1_140bac_scaffold_101965_3	2_bins2173_k127_15537579_2	0_2Bin_1wsa2c_000000000049_8	28_30bin8wsa2_NODE_83_length_12760_cov_11.865568_11	12_14bin3_83rc3_scaffold_19_51	28_30bin3_343rc3_scaffold_44_42	28_30bin1_281_scaffold_6869_7 28_30bin1_281_scaffold_155990_1	12_14bin3_105_scaffold_1648_9	28_30bin5_9_scaffold_42573_2	6_8bin1_33scaffold_1127_12	5_bins2047_k127_49554751_3		init_bins857_k127_1740572_9 init_bins857_k127_32733124_3
adhE	acetaldehyde dehydrogenase / alcohol dehydrogenase	EC:1.2.1.10 1.1.1.1	K04072					12_14bin3_83rc3_scaffold_8914_2	28_30bin3_343rc3_scaffold_118_17
gabD	succinate-semialdehyde dehydrogenase / glutarate-semialdehyde dehydrogenase	EC:1.2.1.16 1.2.1.79 1.2.1.20	K00135							28_30bin1_281_scaffold_87269_2	12_14bin3_105_scaffold_54566_2	28_30bin5_9_scaffold_6813_5	6_8bin1_33scaffold_1444_3		init_bins1881_k127_33665962_1	init_bins857_k127_26811275_7
paaK	phenylacetate-CoA ligase	EC:6.2.1.30	K01912			0_2Bin_1wsa2c_000000000080_1 0_2Bin_1wsa2c_000000000031_10 0_2Bin_1wsa2c_000000000110_5 0_2Bin_1wsa2c_000000000097_1	28_30bin8wsa2_NODE_240_length_5120_cov_9.265715_6
Histidine
hisD	histidinol dehydrogenase	EC:1.1.1.23	K00013	12_14bin1_140bac_scaffold_44954_1	2_bins2173_k127_49840786_7	0_2Bin_1wsa2c_000000000049_9	28_30bin8wsa2_NODE_83_length_12760_cov_11.865568_12	12_14bin3_83rc3_scaffold_26813_5	28_30bin3_343rc3_scaffold_902_44	28_30bin1_281_scaffold_6869_15 28_30bin1_281_scaffold_16124_2	12_14bin3_105_scaffold_93546_3		6_8bin1_33scaffold_18137_12	5_bins2047_k127_49267190_5	init_bins1881_k127_35982088_1 init_bins1881_k127_54749676_1	init_bins857_k127_12951342_1
hisG	ATP phosphoribosyltransferase	EC:2.4.2.17	K00765	12_14bin1_140bac_scaffold_11060_7	2_bins2173_k127_32493108_11	0_2Bin_1wsa2c_000000000217_3 0_2Bin_1wsa2c_000000000158_5	28_30bin8wsa2_NODE_83_length_12760_cov_11.865568_13 28_30bin8wsa2_NODE_126_length_8916_cov_8.928159_10	12_14bin3_83rc3_scaffold_19_50	28_30bin3_343rc3_scaffold_44_41	28_30bin1_281_scaffold_1995_50 28_30bin1_281_scaffold_35828_2	12_14bin3_105_scaffold_2605_20 12_14bin3_105_scaffold_48109_5	28_30bin5_9_scaffold_11222_2 28_30bin5_9_scaffold_167400_2	6_8bin1_33scaffold_2186_38 6_8bin1_33scaffold_54772_5	5_bins2047_k127_55259785_2	init_bins1881_k127_4250801_3	init_bins857_k127_10033772_7
hisC	histidinol-phosphate aminotransferase	EC:2.6.1.9	K00817	12_14bin1_140bac_scaffold_101965_3	2_bins2173_k127_15537579_2	0_2Bin_1wsa2c_000000000049_8	28_30bin8wsa2_NODE_83_length_12760_cov_11.865568_11	12_14bin3_83rc3_scaffold_19_51	28_30bin3_343rc3_scaffold_44_42	28_30bin1_281_scaffold_6869_7 28_30bin1_281_scaffold_155990_1	12_14bin3_105_scaffold_1648_9	28_30bin5_9_scaffold_42573_2	6_8bin1_33scaffold_1127_12	5_bins2047_k127_49554751_3		init_bins857_k127_1740572_9 init_bins857_k127_32733124_3
hisB	imidazoleglycerol-phosphate dehydratase	EC:4.2.1.19	K01693		2_bins2173_k127_46032619_4	0_2Bin_1wsa2c_000000000049_6	28_30bin8wsa2_NODE_83_length_12760_cov_11.865568_8	12_14bin3_83rc3_scaffold_19_54	28_30bin3_343rc3_scaffold_44_45	28_30bin1_281_scaffold_1995_48	12_14bin3_105_scaffold_2605_18	28_30bin5_9_scaffold_11222_4	6_8bin1_33scaffold_2186_40		init_bins1881_k127_38577614_3	init_bins857_k127_32893048_2
hutH	histidine ammonia-lyase	EC:4.3.1.3	K01745					12_14bin3_83rc3_scaffold_921_11	28_30bin3_343rc3_scaffold_118_86
hisA	phosphoribosylformimino-5-aminoimidazole carboxamide ribotide isomerase	EC:5.3.1.16	K01814		2_bins2173_k127_46032619_3	0_2Bin_1wsa2c_000000000049_7	28_30bin8wsa2_NODE_83_length_12760_cov_11.865568_9	12_14bin3_83rc3_scaffold_19_53	28_30bin3_343rc3_scaffold_44_44	28_30bin1_281_scaffold_1995_49	12_14bin3_105_scaffold_2605_19	28_30bin5_9_scaffold_11222_3	6_8bin1_33scaffold_2186_39		init_bins1881_k127_39844204_1	init_bins857_k127_32893048_1
hisF	imidazole glycerol-phosphate synthase subunit HisF	EC:4.3.2.10	K02500	12_14bin1_140bac_scaffold_48232_3	2_bins2173_k127_18217855_1	0_2Bin_1wsa2c_000000000049_5	28_30bin8wsa2_NODE_83_length_12760_cov_11.865568_7	12_14bin3_83rc3_scaffold_19_55	28_30bin3_343rc3_scaffold_44_46	28_30bin1_281_scaffold_28168_3	12_14bin3_105_scaffold_22500_2	28_30bin5_9_scaffold_15538_2	6_8bin1_33scaffold_2889_15	5_bins2047_k127_26005_2	init_bins1881_k127_29938298_2	init_bins857_k127_25443848_4
hisH	imidazole glycerol-phosphate synthase subunit HisH	EC:4.3.2.10	K02501				28_30bin8wsa2_NODE_83_length_12760_cov_11.865568_10	12_14bin3_83rc3_scaffold_19_52	28_30bin3_343rc3_scaffold_44_43	28_30bin1_281_scaffold_8956_23	12_14bin3_105_scaffold_17363_12	28_30bin5_9_scaffold_179701_2	6_8bin1_33scaffold_2495_19	5_bins2047_k127_23787902_1	init_bins1881_k127_29938298_3	init_bins857_k127_25443848_3
hisIE	phosphoribosyl-ATP pyrophosphohydrolase / phosphoribosyl-AMP cyclohydrolase	EC:3.6.1.31 3.5.4.19	K11755	12_14bin1_140bac_scaffold_7889_10	2_bins2173_k127_40549158_6	0_2Bin_1wsa2c_000000000049_4	28_30bin8wsa2_NODE_83_length_12760_cov_11.865568_6	12_14bin3_83rc3_scaffold_19_56	28_30bin3_343rc3_scaffold_44_47	28_30bin1_281_scaffold_15564_13	12_14bin3_105_scaffold_86780_3	28_30bin5_9_scaffold_13625_6	6_8bin1_33scaffold_1720_13	5_bins2047_k127_63196820_3		init_bins857_k127_26117543_5
PCD	aldehyde dehydrogenase (NAD+)	EC:1.2.1.3	K00128			0_2Bin_1wsa2c_000000000268_3
hisS				12_14bin1_140bac_scaffold_7889_9	2_bins2173_k127_62287987_14	0_2Bin_1wsa2c_000000000115_3 0_2Bin_1wsa2c_000000000210_1	28_30bin8wsa2_NODE_462_length_3175_cov_8.197547_4	12_14bin3_83rc3_scaffold_1590_3	28_30bin3_343rc3_scaffold_385_30	28_30bin1_281_scaffold_1043_51	12_14bin3_105_scaffold_21624_5	28_30bin5_9_scaffold_48705_3	6_8bin1_33scaffold_1720_27	5_bins2047_k127_65596625_8		init_bins857_k127_14713989_7
Valine, leucine and isoleucine
BCD	butyryl-CoA dehydrogenase	EC:1.3.8.1	K00248		2_bins2173_k127_4846689_1
DLD	dihydrolipoamide dehydrogenase	EC:1.8.1.4	K00382			0_2Bin_1wsa2c_000000000081_4	28_30bin8wsa2_NODE_91_length_11497_cov_11.699299_1 28_30bin8wsa2_NODE_883_length_2025_cov_9.016427_3	12_14bin3_83rc3_scaffold_111_4	28_30bin3_343rc3_scaffold_37_189	28_30bin1_281_scaffold_124793_2	12_14bin3_105_scaffold_5261_12		6_8bin1_33scaffold_1343_55		init_bins1881_k127_21267951_1	init_bins857_k127_55282668_9
atoB	acetyl-CoA C-acetyltransferase	EC:2.3.1.9	K00626
ILVE	branched-chain amino acid aminotransferase	EC:2.6.1.42	K00826	12_14bin1_140bac_scaffold_104928_4	2_bins2173_k127_9070755_12			12_14bin3_83rc3_scaffold_66567_2	28_30bin3_343rc3_scaffold_13_192	28_30bin1_281_scaffold_1043_67 28_30bin1_281_scaffold_53591_4	12_14bin3_105_scaffold_4726_7		6_8bin1_33scaffold_13086_12		init_bins1881_k127_22612555_2	init_bins857_k127_46669569_5
leuB	3-isopropylmalate dehydrogenase	EC:1.1.1.85	K00052		2_bins2173_k127_661108_8 2_bins2173_k127_32493108_17	0_2Bin_1wsa2c_000000000011_7		12_14bin3_83rc3_scaffold_52_49	28_30bin3_343rc3_scaffold_417_27	28_30bin1_281_scaffold_3455_1 28_30bin1_281_scaffold_25218_1	12_14bin3_105_scaffold_5966_12	28_30bin5_9_scaffold_11303_8 28_30bin5_9_scaffold_289998_3	6_8bin1_33scaffold_4970_19	5_bins2047_k127_2125167_6 5_bins2047_k127_25847174_3		init_bins857_k127_26317923_6
ilvC	ketol-acid reductoisomerase	EC:1.1.1.86	K00053			0_2Bin_1wsa2c_000000000011_4	28_30bin8wsa2_NODE_96_length_10806_cov_11.492590_8	12_14bin3_83rc3_scaffold_8_35	28_30bin3_343rc3_scaffold_31_101	28_30bin1_281_scaffold_11357_7	12_14bin3_105_scaffold_12470_16	28_30bin5_9_scaffold_38307_11	6_8bin1_33scaffold_6558_12	5_bins2047_k127_63917945_5	init_bins1881_k127_3098828_7	init_bins857_k127_29477679_3
leuA	2-isopropylmalate synthase	EC:2.3.3.13	K01649	12_14bin1_140bac_scaffold_125682_2	2_bins2173_k127_15208204_2	0_2Bin_1wsa2c_000000000124_3 0_2Bin_1wsa2c_000000000011_1	28_30bin8wsa2_NODE_96_length_10806_cov_11.492590_5	12_14bin3_83rc3_scaffold_52_52	28_30bin3_343rc3_scaffold_417_30	28_30bin1_281_scaffold_1043_24	12_14bin3_105_scaffold_10478_16 12_14bin3_105_scaffold_10478_17	28_30bin5_9_scaffold_21889_10	6_8bin1_33scaffold_17895_2		init_bins1881_k127_31388510_3 init_bins1881_k127_31388510_4	init_bins857_k127_54213450_9
ilvB	acetolactate synthase I/II/III large subunit	EC:2.2.1.6	K01652			0_2Bin_1wsa2c_000000000011_2 0_2Bin_1wsa2c_000000000244_1 0_2Bin_1wsa2c_000000000247_3	28_30bin8wsa2_NODE_96_length_10806_cov_11.492590_6 28_30bin8wsa2_NODE_641_length_2508_cov_10.498972_2	12_14bin3_83rc3_scaffold_821_5 12_14bin3_83rc3_scaffold_66567_4 12_14bin3_83rc3_scaffold_8_33	28_30bin3_343rc3_scaffold_13_194 28_30bin3_343rc3_scaffold_31_103 28_30bin3_343rc3_scaffold_3762_5	28_30bin1_281_scaffold_53537_1	12_14bin3_105_scaffold_3983_14		6_8bin1_33scaffold_5273_3	5_bins2047_k127_63917945_3	init_bins1881_k127_3098828_5	init_bins857_k127_11597918_5 init_bins857_k127_29477679_1
ilvD	dihydroxy-acid dehydratase	EC:4.2.1.9	K01687	12_14bin1_140bac_scaffold_82906_3	2_bins2173_k127_26778170_5	0_2Bin_1wsa2c_000000000011_9	28_30bin8wsa2_NODE_197_length_6086_cov_9.565152_1	12_14bin3_83rc3_scaffold_969_45	28_30bin3_343rc3_scaffold_5321_1	28_30bin1_281_scaffold_12322_12	12_14bin3_105_scaffold_34885_5 12_14bin3_105_scaffold_38356_1	28_30bin5_9_scaffold_13262_10	6_8bin1_33scaffold_3709_21	5_bins2047_k127_70353352_2	init_bins1881_k127_20603175_2	init_bins857_k127_51623868_6
leuC	3-isopropylmalate/(R)-2-methylmalate dehydratase large subunit	EC:4.2.1.33 4.2.1.35	K01703		2_bins2173_k127_661108_6 2_bins2173_k127_32493108_1	0_2Bin_1wsa2c_000000000011_5		12_14bin3_83rc3_scaffold_19_31 12_14bin3_83rc3_scaffold_52_51	28_30bin3_343rc3_scaffold_44_22 28_30bin3_343rc3_scaffold_417_29
leuD	3-isopropylmalate/(R)-2-methylmalate dehydratase small subunit	EC:4.2.1.33 4.2.1.35	K01704		2_bins2173_k127_661108_7 2_bins2173_k127_32493108_16	0_2Bin_1wsa2c_000000000195_4 0_2Bin_1wsa2c_000000000106_3	28_30bin8wsa2_NODE_217_length_5660_cov_11.042092_3	12_14bin3_83rc3_scaffold_8_166 12_14bin3_83rc3_scaffold_52_50 12_14bin3_83rc3_scaffold_19_30	28_30bin3_343rc3_scaffold_44_21 28_30bin3_343rc3_scaffold_417_28 28_30bin3_343rc3_scaffold_2674_23	28_30bin1_281_scaffold_3455_2 28_30bin1_281_scaffold_60638_4	12_14bin3_105_scaffold_1941_23 12_14bin3_105_scaffold_5966_13	28_30bin5_9_scaffold_11303_7 28_30bin5_9_scaffold_15538_16	6_8bin1_33scaffold_2889_29 6_8bin1_33scaffold_4970_18			init_bins857_k127_4677451_23 init_bins857_k127_26317923_5
PCD	aldehyde dehydrogenase (NAD+)	EC:1.2.1.3	K00128			0_2Bin_1wsa2c_000000000268_3
ACADM	acyl-CoA dehydrogenase	EC:1.3.8.7	K00249		2_bins2173_k127_4846689_2			12_14bin3_83rc3_scaffold_287_45	28_30bin3_343rc3_scaffold_77_75
E5.4.99.2A	methylmalonyl-CoA mutase, N-terminal domain	EC:5.4.99.2	K01848			0_2Bin_1wsa2c_000000000068_6	28_30bin8wsa2_NODE_579_length_2699_cov_10.660564_1
ilvN						0_2Bin_1wsa2c_000000000011_3	28_30bin8wsa2_NODE_96_length_10806_cov_11.492590_7			28_30bin1_281_scaffold_53537_2	12_14bin3_105_scaffold_3983_15		6_8bin1_33scaffold_5273_2	5_bins2047_k127_63917945_4	init_bins1881_k127_3098828_6	init_bins857_k127_29477679_2

## Sheet: ABC transporter
Gene	Description		MB	MC	MF1	MF2	MMA1	MMA2	MM1	MM2	MM3	MM4	MS1	MS2	MS3
ABC transporters
pstA	phosphate transport system permease protein	K02038			0_2Bin_1wsa2c_000000000094_3 0_2Bin_1wsa2c_000000000027_8	28_30bin8wsa2_NODE_277_length_4523_cov_12.114035_2	12_14bin3_83rc3_scaffold_19_25	28_30bin3_343rc3_scaffold_44_16	28_30bin1_281_scaffold_17588_2					init_bins1881_k127_57138959_2	init_bins857_k127_2975448_4
pstB	phosphate transport system ATP-binding protein [EC:7.3.2.1]	K02036			0_2Bin_1wsa2c_000000000094_2 0_2Bin_1wsa2c_000000000027_9	28_30bin8wsa2_NODE_277_length_4523_cov_12.114035_3	12_14bin3_83rc3_scaffold_19_24	28_30bin3_343rc3_scaffold_44_15	28_30bin1_281_scaffold_17588_1 28_30bin1_281_scaffold_48460_1					init_bins1881_k127_46297988_5	init_bins857_k127_39507365_5
pstC	phosphate transport system permease protein	K02037					12_14bin3_83rc3_scaffold_19_26	28_30bin3_343rc3_scaffold_44_17					5_bins2047_k127_45896655_1	init_bins1881_k127_57138959_3	init_bins857_k127_2975448_5
pstS	phosphate transport system substrate-binding protein	K02040			0_2Bin_1wsa2c_000000000094_4 0_2Bin_1wsa2c_000000000027_7	28_30bin8wsa2_NODE_277_length_4523_cov_12.114035_1	12_14bin3_83rc3_scaffold_19_27	28_30bin3_343rc3_scaffold_44_18	28_30bin1_281_scaffold_17588_3				5_bins2047_k127_45896655_2	init_bins1881_k127_13056432_1 init_bins1881_k127_21267951_11 init_bins1881_k127_23855285_3 init_bins1881_k127_39339726_1 init_bins1881_k127_53156490_7	init_bins857_k127_72186755_14
BTUF	Periplasmic binding protein	K06858					12_14bin3_83rc3_scaffold_19_76	28_30bin3_343rc3_scaffold_44_67	28_30bin1_281_scaffold_20427_3	12_14bin3_105_scaffold_50868_4	28_30bin5_9_scaffold_6345_18	6_8bin1_33scaffold_2264_7		init_bins1881_k127_7243917_16 init_bins1881_k127_37181734_2 init_bins1881_k127_55098957_1 init_bins1881_k127_55098957_2 init_bins1881_k127_55098957_3 init_bins1881_k127_66012522_7	init_bins857_k127_57197557_2
lolD	lipoprotein-releasing system ATP-binding protein [EC:3.6.3.-]	K09810													init_bins857_k127_53829231_6
ZNUA1	zinc transport system substrate-binding protein	K09815	12_14bin1_140bac_scaffold_77713_5 12_14bin1_140bac_scaffold_83093_4			28_30bin8wsa2_NODE_74_length_14840_cov_8.877870_13	12_14bin3_83rc3_scaffold_57597_1	28_30bin3_343rc3_scaffold_385_53	28_30bin1_281_scaffold_36091_6	12_14bin3_105_scaffold_4204_15	28_30bin5_9_scaffold_150959_3	6_8bin1_33scaffold_3096_19	5_bins2047_k127_28725849_3	init_bins1881_k127_1103329_16
ZNUB			12_14bin1_140bac_scaffold_77713_3			28_30bin8wsa2_NODE_74_length_14840_cov_8.877870_11	12_14bin3_83rc3_scaffold_57597_3	28_30bin3_343rc3_scaffold_385_51	28_30bin1_281_scaffold_36091_8	12_14bin3_105_scaffold_4204_13	28_30bin5_9_scaffold_150959_5	6_8bin1_33scaffold_3096_17	5_bins2047_k127_28725849_1	init_bins1881_k127_1103329_14	init_bins857_k127_32592960_2
ZNUC1			12_14bin1_140bac_scaffold_77713_4			28_30bin8wsa2_NODE_74_length_14840_cov_8.877870_12	12_14bin3_83rc3_scaffold_57597_2	28_30bin3_343rc3_scaffold_385_52	28_30bin1_281_scaffold_36091_7	12_14bin3_105_scaffold_4204_14	28_30bin5_9_scaffold_150959_4	6_8bin1_33scaffold_3096_18	5_bins2047_k127_28725849_2	init_bins1881_k127_1103329_15	init_bins857_k127_32592960_1
ecfA1	energy-coupling factor transport system ATP-binding protein [EC:3.6.3.-]	K16786							28_30bin1_281_scaffold_4504_15	12_14bin3_105_scaffold_5754_5	28_30bin5_9_scaffold_69279_6	6_8bin1_33scaffold_3245_21
livF	branched-chain amino acid transport system ATP-binding protein	K01996								12_14bin3_105_scaffold_95293_1	28_30bin5_9_scaffold_1952_26	6_8bin1_33scaffold_2518_9
livH	branched-chain amino acid transport system permease protein	K01997							28_30bin1_281_scaffold_110349_2	12_14bin3_105_scaffold_17574_3	28_30bin5_9_scaffold_1952_28	6_8bin1_33scaffold_2518_11
livM	branched-chain amino acid transport system permease protein	K01998							28_30bin1_281_scaffold_110349_1	12_14bin3_105_scaffold_17574_2	28_30bin5_9_scaffold_1952_27	6_8bin1_33scaffold_2518_10
cbiM	cobalt/nickel transport system permease protein	K02007		2_bins2173_k127_6712047_1					28_30bin1_281_scaffold_4882_14	12_14bin3_105_scaffold_57078_6	28_30bin5_9_scaffold_5888_10	6_8bin1_33scaffold_1444_43	5_bins2047_k127_14578143_1	init_bins1881_k127_16054179_6	init_bins857_k127_62167862_1
cbiO	cobalt/nickel transport system ATP-binding protein	K02006	12_14bin1_140bac_scaffold_103967_3	2_bins2173_k127_6712047_5
modA	molybdate transport system substrate-binding protein	K02020												init_bins1881_k127_28777722_4	init_bins857_k127_22188973_4 init_bins857_k127_74307112_5
bioY	biotin transport system substrate-specific component	K03523			0_2Bin_1wsa2c_000000000189_3	28_30bin8wsa2_NODE_233_length_5237_cov_10.735659_4			28_30bin1_281_scaffold_18965_5	12_14bin3_105_scaffold_15571_4	28_30bin5_9_scaffold_7419_45	6_8bin1_33scaffold_1343_38	5_bins2047_k127_30000763_2
glnH	glutamine transport system substrate-binding protein	K10036			0_2Bin_1wsa2c_000000000183_4	28_30bin8wsa2_NODE_328_length_4062_cov_9.172647_2			28_30bin1_281_scaffold_7765_20 28_30bin1_281_scaffold_74515_1
wtpA					0_2Bin_1wsa2c_000000000005_15 0_2Bin_1wsa2c_000000000224_4	28_30bin8wsa2_NODE_543_length_2821_cov_7.133746_1					28_30bin5_9_scaffold_115807_3
wtpB	molybdate/tungstate transport system permease protein	K15496			0_2Bin_1wsa2c_000000000005_16 0_2Bin_1wsa2c_000000000224_3	28_30bin8wsa2_NODE_543_length_2821_cov_7.133746_2					28_30bin5_9_scaffold_115807_4
ssuA					0_2Bin_1wsa2c_000000000098_4 0_2Bin_1wsa2c_000000000151_6	28_30bin8wsa2_NODE_179_length_6582_cov_8.406303_1 28_30bin8wsa2_NODE_255_length_4819_cov_10.214677_1			28_30bin1_281_scaffold_16641_2	12_14bin3_105_scaffold_1995_13		6_8bin1_33scaffold_2186_23	5_bins2047_k127_15562811_3	init_bins1881_k127_40920778_5	init_bins857_k127_700341_9
ssuC	sulfonate transport system permease protein	K15554			0_2Bin_1wsa2c_000000000098_5 0_2Bin_1wsa2c_000000000151_5	28_30bin8wsa2_NODE_255_length_4819_cov_10.214677_2			28_30bin1_281_scaffold_16641_3	12_14bin3_105_scaffold_1995_12		6_8bin1_33scaffold_2186_24	5_bins2047_k127_15562811_2	init_bins1881_k127_40920778_4	init_bins857_k127_700341_8
