# Supplementary material for: Genomic and transcriptomic insights into methanogenesis potential of novel methanogens from mangrove sediments
Source: Microbiome. 2020 Jun 17;8:94. doi: 10.1186/s40168-020-00876-z (PMC7302380; doi:10.1186/s40168-020-00876-z)
Supplement: Supplementary file 8 — Additional file 7: Table S3. Reference genomes used to build the methanogens ribosomal protein tree (Fig. 1a). [file 40168_2020_876_MOESM7_ESM.xlsx]

## Sheet: Sheet1
Taxonomy	NCBI GENOME ACCESSION	Genome name
Ca. Bathyarchaeota	SAMN08107320	Candidatus Bathyarchaeota archaeon isolate ZAV-11
	SAMN08107322	Candidatus Bathyarchaeota archaeon isolate ZAV-13
Methanobacteriales		MB
	SAMN06027415	Methanobacteriaceae_archaeon_UBA117
	SAMN06027492	Methanobacteriaceae_archaeon_UBA237
	SAMN06027247	Methanobacterium_sp__UBA294
	SAMN06027023	Methanobacterium_sp__UBA44
	SAMN06027077	Methanobrevibacter_sp__UBA365
Methanofastidiosales		MF1
		MF2
	SAMN04008119	Arc_I_group_archaeon_U1lsi0528_Bin055
	SAMN04009068	Arc_I_group_archaeon_U1lsi0528_Bin089
	SAMN04009750	Arc_I_group_archaeon_B03fssc0709_Meth_Bin005
	SAMN04009751	Arc_I_group_archaeon_B15fssc0709_Meth_Bin003
	SAMN04009747	Arc_I_group_archaeon_ADurb1013_Bin02101
	SAMN04009752	Arc_I_group_archaeon_BMIXfssc0709_Meth_Bin006
	SAMN04009748	Arc_I_group_archaeon_ADurb1113_Bin01801
	SAMN04009749	Arc_I_group_archaeon_ADurb1213_Bin02801
Methanocellales		MC
	SAMN06027039	Methanocellaceae_archaeon_UBA148
Methanomassiliicoccales		MMA1
		MMA2
	SAMN03081468	Candidatus_Methanomassiliicoccus_intestinalis_Issoire_Mx1
	SAMN03081445	Candidatus_Methanomethylophilus_alvus_Mx1201
	SAMEA104666450	uncultured_Candidatus_Methanomethylophilus_sp__isolate_hRUG898
	SAMEA104666451	uncultured_Candidatus_Methanomethylophilus_sp__isolate_RUG779
	SAMN03224143	Candidatus_Methanoplasma_termitum_strain_MpT1
	SAMN04038609	Methanomassiliicoccales_archaeon_RumEn_M1
	SAMN04038610	Methanomassiliicoccales_archaeon_RumEn_M2
	SAMEA3138426	Methanomassiliicoccus_luminyensis_B10
Methanosarcinales		MS1
		MS2
		MS3
	SAMN06027367	Methanolobus_sp__UBA32
	SAMN06027057	Methanosaeta_harundinacea_isolate_UBA532
	SAMN06027618	Methanosaeta_harundinacea_isolate_UBA246
	SAMN06027067	Methanosarcinaceae_archaeon_UBA282
	SAMN06027024	Methanosarcina_sp__UBA43
	SAMN06027188	Methanosarcinales_archaeon_UBA261
Methanomicrobiales		MM1
		MM2
		MM3
		MM4
	SAMN06027355	Methanoculleus_sp__UBA307
	SAMN06027035	Methanolinea_sp__UBA144
	SAMN06027619	Methanolinea_sp__UBA473
	SAMN06027560	Methanomicrobiaceae_archaeon_UBA436
	SAMN06027111	Methanomicrobiales_archaeon_UBA81
	SAMN06027061	Methanoregulaceae_archaeon_UBA288
	SAMN06027139	Methanoregulaceae_archaeon_UBA467
	SAMN06027136	Methanoregula_sp__UBA469
	SAMN06027137	Methanoregula_sp__UBA450
